# Supplementary material for: High-precision 14C and 40Ar/39Ar dating of the Campanian Ignimbrite (Y-5) reconciles the time-scales of climatic-cultural processes at 40 ka
Source: Sci Rep. 2017 Apr 6;7:45940. doi: 10.1038/srep45940 (PMC5382912; doi:10.1038/srep45940)
Supplement: Supplementary Dataset [file srep45940-s2.xls]

## Sheet: Sheet1
									Relative Isotopic Abundances								Derived Results																			Inverse Isochron Data
Lab ID#	Sample	Material	Locality	Watts	°C	Irrad.	J		40Ar		39Ar		37Ar		36Ar		39Ar Mol	39Ar %	36Ar/39Ar	±1s	%(36Ar)Ca	37Ar/39Ar	±1s	Ca/K		38Ar/39Ar	±1s	40Ar/39Ar	±1s	40Ar*/39Ar		%40Ar*	Age (Ma)		w/±J	36Ar/40Ar		39Ar/40Ar		36Ar/39Ar
							( X 10-3) ± 1s		±1s		±1s		±1s		±1s		¥ 10-15	of total	( X 10-5)					±1s						±1s			±1s		±1s	±%1s		±%1s		Er. Corr.
MF-1
26266-01A	MF-1	S	Monte Forte, Avellino	4	0	419D	0.1287	0.000143861	24404.8	94.8334	30839.6	32.3991	616.612	7.12088	62.8795	1.32613	0.53529	2.93579	203.01	4.29	0.463599	0.0357388	0.0004152	0.0696108	0.0008137	0	0	0.787913	0.0032188	0.184377	0.013147	23.4076	43.4318	3.09687	3.09725	0.0025653	2.15426	1.26955	0.408653	0.171642
26266-01B	MF-1	S	Monte Forte, Avellino	5	0	419D	0.1287	0.000143861	7646.8	92.5606	32810.2	38.5949	663.429	7.24995	7.86006	1.24723	0.56551	3.12338	24.02	3.81	3.99157	0.0364047	0.000402	0.070916	0.0007879	0	0	0.233686	0.002853	0.164588	0.0117296	70.5048	38.7702	2.763	2.76334	0.0009877	16.5763	4.28371	1.22216	0.0724798
26266-01C	MF-1	S	Monte Forte, Avellino	6	0	419D	0.1287	0.000143861	15530.2	93.416	48849.1	47.0951	1017.13	8.69577	23.5387	1.2532	0.846544	4.65022	48.05	2.56	2.04458	0.0372994	0.0003206	0.0726697	0.0006284	0	0	0.317047	0.0019283	0.176265	0.0078752	55.6385	41.521	1.85505	1.85563	0.0014857	5.46907	3.15652	0.608673	0.108864
26266-01D	MF-1	S	Monte Forte, Avellino	7	0	419D	0.1287	0.000143861	74130.9	103.189	112489	85.8601	2461.23	17.0042	190.625	1.72105	1.92921	10.7084	170.76	1.55	0.611251	0.0396122	0.0002755	0.0772031	0.00054	0	0	0.664068	0.0010684	0.15711	0.0046978	23.6669	37.0087	1.1066	1.10737	0.0025566	0.919059	1.50639	0.160941	0.131155
26266-01E	MF-1	S	Monte Forte, Avellino	7.5	0	419D	0.1287	0.000143861	159129	118.695	208870	129.725	4209.21	25.7652	419.137	2.56935	3.58113	19.8835	202.27	1.25	0.47539	0.0365094	0.0002247	0.0711212	0.0004403	0	0	0.76793	0.0007487	0.166662	0.0037489	21.7093	39.2588	0.883071	0.884161	0.0026222	0.620478	1.30259	0.097532	0.0921584
26266-01F	MF-1	S	Monte Forte, Avellino	8	0	419D	0.1287	0.000143861	92098.1	111.529	324690	206.672	6726.42	39.0888	131.01	1.69228	5.55155	30.909	40.78	0.527201	2.43138	0.0376429	0.0002196	0.073343	0.0004303	0	0	0.286702	0.0003755	0.167653	0.0016158	58.526	39.4923	0.380621	0.383173	0.0013889	1.32973	3.4909	0.13107	0.0843322
26266-01G	MF-1	S	Monte Forte, Avellino	8.5	0	419D	0.1287	0.000143861	14172.5	93.5424	73286.9	55.1344	1521.67	11.5432	7.53343	1.12971	1.26335	6.97658	10.31	1.55	9.56885	0.0374354	0.0002868	0.0729361	0.0005622	0	0	0.193872	0.0012967	0.165803	0.0047925	85.63	39.0564	1.12891	1.12976	0.000481	16.6066	5.16457	0.669691	0.0392742
26266-01H	MF-1	S	Monte Forte, Avellino	9	0	419D	0.1287	0.000143861	5575.31	91.8653	31987.1	39.631	622.287	7.72407	1.63468	1.10223	0.551021	3.04502	5.13	3.46	18.0302	0.035107	0.0004381	0.0683723	0.0008586	0	0	0.174862	0.00289	0.162069	0.0107186	92.8143	38.1768	2.52484	2.5252	0.0002403	82.3927	5.72684	1.65511	0.0199663
26266-01I	MF-1	S	Monte Forte, Avellino	10	0	419D	0.1287	0.000143861	2337.58	90.5964	13082.1	22.8819	263.37	5.70182	1.50168	1.17944	0.227612	1.24536	11.4	8.96	8.31129	0.035984	0.0007818	0.0700914	0.0015323	0	0	0.177487	0.0068864	0.146028	0.0276095	82.3896	34.3983	6.50362	6.50373	0.0005895	85.7977	5.64203	3.88542	0.0451858
26266-01J	MF-1	S	Monte Forte, Avellino	17	0	419D	0.1287	0.000143861	29187.1	94.2527	122872	93.2052	2448.47	17.6409	29.1078	1.30636	2.11186	11.6969	23.82	1.07	3.98708	0.0360624	0.000261	0.0702451	0.0005115	0	0	0.238848	0.0007878	0.170321	0.0032871	71.3823	40.1207	0.774301	0.775599	0.0009583	4.68684	4.19105	0.330176	0.0675347
26266-01K	MF-1	S	Monte Forte, Avellino	25	0	419D	0.1287	0.000143861	11594	90.8884	50694.2	51.5894	1094.42	10.9864	11.2824	1.24049	0.877397	4.82586	22.22	2.44	4.60229	0.0388189	0.0003916	0.0756481	0.0007674	0	0	0.228367	0.0018043	0.164826	0.0075141	72.2531	38.8262	1.76999	1.77052	0.0009291	11.5553	4.38361	0.790965	0.0673865
MF-1 #2
26266-02A	MF-1	S	Monte Forte, Avellino	4	0	419D	0.1287	0.000143861	156863	120.342	83254.2	76.1512	1226.58	12.2548	472.741	2.97755	1.43471	3.03318	569.45	3.61	0.122798	0.0266115	0.0002667	0.0517204	0.0005227	0	0	1.88952	0.0020719	0.191212	0.0108079	10.1208	45.0417	2.54587	2.54636	0.0030104	0.635293	0.529296	0.109669	0.08465
26266-02B	MF-1	S	Monte Forte, Avellino	5	0	419D	0.1287	0.000143861	37274.1	97.5611	106946	89.8874	1389.77	13.1111	66.9553	1.60276	1.83895	3.89634	62.92	1.51	0.981674	0.0235335	0.0002225	0.0456873	0.0004361	0	0	0.350294	0.0009415	0.164028	0.0045917	46.8583	38.6383	1.08161	1.08247	0.0017798	2.4319	2.85673	0.268978	0.104892
26266-02C	MF-1	S	Monte Forte, Avellino	6	0	419D	0.1287	0.000143861	53599.8	97.8772	136838	112.505	1814.13	16.4446	104.524	1.70725	2.34748	4.9854	76.95	1.26	0.82118	0.0240693	0.0002186	0.0467375	0.0004285	0	0	0.394599	0.0007554	0.166496	0.0038235	42.2198	39.2198	0.90066	0.901726	0.0019351	1.65714	2.53578	0.191558	0.105201
26266-02D	MF-1	S	Monte Forte, Avellino	7	0	419D	0.1287	0.000143861	123638	114.328	186212	149.86	2246.82	20.7541	317.316	2.53587	3.19374	6.7842	171.71	1.38	0.334836	0.0219198	0.0002028	0.0425244	0.0003975	0	0	0.669033	0.0007169	0.157852	0.0041454	23.6025	37.1835	0.976485	0.97737	0.0025588	0.807208	1.49523	0.107194	0.098985
26266-02E	MF-1	S	Monte Forte, Avellino	7.3	0	419D	0.1287	0.000143861	166277	121.642	213814	173.421	2546.79	23.5663	438.267	2.91273	3.66442	7.78983	206.69	1.38	0.274816	0.0216591	0.0002009	0.0420134	0.0003937	0	0	0.784192	0.0007486	0.168534	0.0041437	21.4979	39.6996	0.976088	0.977096	0.0026293	0.670475	1.27559	0.0954986	0.0837886
26266-02F	MF-1	S	Monte Forte, Avellino	7.6	0	419D	0.1287	0.000143861	130339	113.341	329418	273.935	3952.86	36.44	255.485	2.3903	5.60776	12.0016	78.74	0.73755	0.732097	0.0219758	0.0002028	0.0426342	0.0003976	0	0	0.401683	0.0003957	0.168083	0.0022303	41.87	39.5934	0.52537	0.52723	0.0019469	0.946608	2.49104	0.0985742	0.0812224
26266-02G	MF-1	S	Monte Forte, Avellino	7.8	0	419D	0.1287	0.000143861	201758	119.2	333881	278.873	4243.42	39.267	496.255	3.07606	5.68931	12.1642	150.74	0.936599	0.404916	0.0232575	0.0002154	0.0451464	0.0004223	0	0	0.612868	0.0004464	0.164381	0.0028157	26.8321	38.7214	0.663261	0.664672	0.0024506	0.625224	1.63231	0.0728638	0.0768717
26266-02H	MF-1	S	Monte Forte, Avellino	7.9	0	419D	0.1287	0.000143861	113218	105.793	287495	241.845	3655.15	36.5549	220.455	2.29065	4.91051	10.4742	77.59	0.807217	0.785424	0.0232198	0.0002325	0.0450725	0.0004558	0	0	0.398461	0.0004277	0.168389	0.0024391	42.2856	39.6656	0.574545	0.576253	0.0019329	1.05157	2.51119	0.10741	0.0774739
26266-02I	MF-1	S	Monte Forte, Avellino	8.1	0	419D	0.1287	0.000143861	70872	103.554	201986	174.706	2667.37	28.302	126.678	1.73758	3.45837	7.3589	63.3	0.868859	0.998014	0.0240646	0.0002556	0.0467283	0.000501	0	0	0.354161	0.0005458	0.166802	0.0026466	47.1302	39.2917	0.623426	0.624971	0.0017707	1.39336	2.82552	0.15423	0.0995178
26266-02J	MF-1	S	Monte Forte, Avellino	8.3	0	419D	0.1287	0.000143861	28714.8	91.1117	129804	121.374	1752.56	20.8425	26.1513	1.22531	2.23134	4.72913	20.25	0.949146	3.17816	0.0245155	0.0002921	0.0476122	0.0005726	0	0	0.222401	0.0007256	0.163604	0.0029242	73.6439	38.5384	0.688825	0.690171	0.0008825	4.85128	4.50136	0.326628	0.0636868
26266-02K	MF-1	S	Monte Forte, Avellino	8.8	0	419D	0.1287	0.000143861	89713.3	98.7419	103858	93.6814	1377.55	17.749	243.594	2.15913	1.78654	3.78384	235.64	2.1	0.268195	0.0240724	0.0003108	0.0467436	0.0006092	0	0	0.867847	0.0011976	0.165954	0.006311	19.1276	39.0919	1.4866	1.48725	0.0027087	0.895578	1.15259	0.138039	0.098125
26266-02L	MF-1	S	Monte Forte, Avellino	9.3	0	419D	0.1287	0.000143861	59553.5	95.207	181724	153.206	2298.6	27.8305	98.393	1.63713	3.11539	6.62069	54.58	0.90878	1.1079	0.0230432	0.0002794	0.0447264	0.0005475	0	0	0.330363	0.0005653	0.168961	0.002766	51.1821	39.8004	0.651558	0.653075	0.0016349	1.69034	3.02922	0.171259	0.0884481
26266-02M	MF-1	S	Monte Forte, Avellino	10	0	419D	0.1287	0.000143861	18706.1	87.3858	72774.4	65.9597	955.265	14.8968	23.6115	1.11193	1.25298	2.65137	32.57	1.53	1.91966	0.0238154	0.0003719	0.0462399	0.0007289	0	0	0.25801	0.0012229	0.162397	0.0047378	63.0023	38.2542	1.11601	1.11683	0.001239	4.82514	3.87952	0.474424	0.0955217
26266-02N	MF-1	S	Monte Forte, Avellino	12	0	419D	0.1287	0.000143861	35236.8	90.8667	127045	80.1778	1473.32	14.3898	44.6542	1.31635	2.17912	4.62858	35.41	1.04	1.56569	0.0211477	0.0002069	0.0410111	0.0004056	0	0	0.279456	0.0007391	0.175131	0.0032022	62.7237	41.2537	0.754302	0.75571	0.0012483	3.00642	3.58153	0.264713	0.0837178
26266-02O	MF-1	S	Monte Forte, Avellino	16	0	419D	0.1287	0.000143861	143854	119.386	127202	92.4602	1525.23	14.4435	409.387	3.21777	2.1852	4.63432	323.77	2.56	0.176891	0.0218362	0.0002074	0.0423606	0.0004064	0	0	1.13771	0.0012442	0.172512	0.0076581	15.1663	40.6368	1.80392	1.80449	0.0028414	0.791779	0.879141	0.109381	0.0796738
26266-02P	MF-1	S	Monte Forte, Avellino	25	0	419D	0.1287	0.000143861	31412	92.5261	122532	88.893	1508.54	13.9215	36.9935	1.27694	2.10291	4.46418	30.4	1.05	1.93707	0.022447	0.0002078	0.0435577	0.0004073	0	0	0.258151	0.000784	0.168893	0.003228	65.4866	39.7843	0.760371	0.761671	0.0011558	3.53306	3.8774	0.304005	0.0809463
MF-1 #3
26266-03A	MF-1	S	Monte Forte, Avellino	1	0	419D	0.1287	0.000143861	715.101	74.29	22.7388	11.8652	8.98505	3.98916	2.44713	0.952725	0.000135892	0.000303532	31126.3	14444.4	0.193699	2.27537	1.1622	4.46635	2.28235	0	0	90.9574	24.8378	-1.79645	37.4558	-1.97193	-423.224	8825.19	8825.19	0.0034155	40.3677	0.0109768	27.3442	0.0977754
26266-03B	MF-1	S	Monte Forte, Avellino	1.5	0	419D	0.1287	0.000143861	4548.93	75.0743	2842.12	16.3583	51.1116	3.90432	13.6852	1.07288	0.0487961	0.0379383	484.76	38.06	0.195866	0.0360536	0.0027584	0.0702278	0.0054065	0	0	1.61134	0.0274715	0.166626	0.116545	10.3422	39.2504	27.4531	27.4531	0.003003	8.02681	0.620681	1.70515	0.199067
26266-03C	MF-1	S	Monte Forte, Avellino	2	0	419D	0.1287	0.000143861	11021.2	76.7623	19846.5	31.4852	218.846	4.39033	25.0847	1.24642	0.34549	0.264923	125.5	6.24	0.455751	0.0218074	0.000439	0.042304	0.0008603	0	0	0.551387	0.003947	0.17816	0.0190125	32.3255	41.9673	4.47852	4.47877	0.0022666	5.04026	1.8144	0.716163	0.134519
26266-03D	MF-1	S	Monte Forte, Avellino	2.5	0	419D	0.1287	0.000143861	18185.3	77.144	48521.8	81.7521	430.996	4.6997	34.5425	1.30394	0.837046	0.6477	71.33	2.69	0.650505	0.0177335	0.000194	0.0343191	0.0003801	0	0	0.375523	0.0016245	0.163699	0.0081972	43.6208	38.5608	1.93091	1.93139	0.0018882	3.82358	2.66469	0.432881	0.108874
26266-03E	MF-1	S	Monte Forte, Avellino	3	0	419D	0.1287	0.000143861	26266.6	82.7288	89019	88.8005	750.5	5.19262	37.1952	1.25934	1.5186	1.18828	42.34	1.43	1.0516	0.0170241	0.0001186	0.0329285	0.0002324	0	0	0.298969	0.000973	0.173652	0.0043852	58.1316	40.9053	1.03297	1.03398	0.0014021	3.43671	3.34759	0.325729	0.088772
26266-03F	MF-1	S	Monte Forte, Avellino	3.5	0	419D	0.1287	0.000143861	32589.4	84.3014	125128	71.5214	1050.13	5.57638	41.6719	1.20424	2.1383	1.67029	33.69	0.973727	1.31352	0.0169207	9.06e-05	0.0327259	0.0001776	0	0	0.263434	0.0007062	0.163937	0.0029888	62.2889	38.6168	0.704042	0.705364	0.0012629	2.94023	3.79957	0.268331	0.0849866
26266-03G	MF-1	S	Monte Forte, Avellino	4	0	419D	0.1287	0.000143861	43567.1	85.7538	172959	102.631	1456.7	6.21049	49.374	1.13727	2.95958	2.30876	28.84	0.664413	1.53849	0.016965	7.3e-05	0.0328128	0.0001431	0	0	0.254446	0.0005224	0.16943	0.0020498	66.6524	39.9107	0.482853	0.484909	0.0011167	2.34815	3.93393	0.205524	0.0804535
26266-03H	MF-1	S	Monte Forte, Avellino	4.5	0	419D	0.1287	0.000143861	91439.1	92.3723	217262	118.493	1797.95	6.62187	187.727	1.84872	3.71547	2.90015	87.33	0.861668	0.49941	0.0166825	6.23e-05	0.0322591	0.000122	0	0	0.425386	0.0005009	0.165699	0.0026071	38.975	39.0319	0.614123	0.615671	0.0020438	0.994957	2.35216	0.117824	0.0872298
26266-03I	MF-1	S	Monte Forte, Avellino	5	0	419D	0.1287	0.000143861	61405.8	90.3838	235322	150.766	1926.75	6.97202	73.0405	1.58884	4.01748	3.14123	31.43	0.683809	1.37564	0.016537	6.06e-05	0.0319738	0.0001186	0	0	0.264193	0.000416	0.171413	0.0020819	64.9425	40.3779	0.490415	0.492487	0.001174	2.21097	3.78866	0.157619	0.06231
26266-03J	MF-1	S	Monte Forte, Avellino	5.5	0	419D	0.1287	0.000143861	107564	100.003	334027	205.778	2767.72	8.44696	175.992	2.13173	5.69293	4.4588	53.43	0.647632	0.820588	0.0167703	5.17e-05	0.0324311	0.0001013	0	0	0.326586	0.0003339	0.168113	0.0019596	51.5147	39.6005	0.461605	0.463723	0.0016238	1.22497	3.06429	0.102316	0.0691275
26266-03K	MF-1	S	Monte Forte, Avellino	6	0	419D	0.1287	0.000143861	151372	109.036	454180	289.477	3791.63	10.4175	257.301	2.06203	7.73297	6.06268	57.51	0.461624	0.769157	0.0169169	4.71e-05	0.0327184	9.23e-05	0	0	0.338348	0.0002869	0.167712	0.0014026	49.604	39.5062	0.330399	0.333337	0.0016878	0.810924	2.95768	0.0848517	0.0756399
26266-03L	MF-1	S	Monte Forte, Avellino	6.5	0	419D	0.1287	0.000143861	152048	99.1051	423885	249.965	3501.4	11.0637	275.552	2.41788	7.21728	5.65828	65.99	0.579927	0.663276	0.0167415	5.35e-05	0.0323747	0.0001048	0	0	0.364145	0.0002946	0.168176	0.0017494	46.215	39.6155	0.412093	0.414465	0.0018013	0.885822	2.74801	0.0809568	0.059452
26266-03M	MF-1	S	Monte Forte, Avellino	7	0	419D	0.1287	0.000143861	136846	115.414	406227	238.247	3280.61	10.1436	233.66	2.21318	6.91957	5.42257	58.37	0.553337	0.732928	0.0163671	5.1e-05	0.0316408	0.0001	0	0	0.341836	0.0003191	0.168603	0.0016795	49.3584	39.7161	0.395623	0.398106	0.001696	0.958005	2.92748	0.0934147	0.0796786
26266-03N	MF-1	S	Monte Forte, Avellino	7.5	0	419D	0.1287	0.000143861	143553	107.193	504824	283.751	4173.22	12.198	204.466	2.08256	8.57934	6.73871	41.19	0.419973	1.06606	0.0167958	4.97e-05	0.0324811	9.73e-05	0	0	0.289218	0.0002512	0.167292	0.0012767	57.8923	39.4072	0.300745	0.303954	0.0014102	1.03238	3.46055	0.0869272	0.0623328
26266-03O	MF-1	S	Monte Forte, Avellino	8	0	419D	0.1287	0.000143861	145611	107.14	557148	326.888	4540.73	13.1822	180.412	1.83144	9.47656	7.43716	32.91	0.334243	1.31459	0.016548	4.84e-05	0.0319953	9.48e-05	0	0	0.265589	0.000216	0.168387	0.0010222	63.4603	39.6651	0.240791	0.244839	0.0012236	1.0315	3.76872	0.0814231	0.064667
26266-03P	MF-1	S	Monte Forte, Avellino	8.5	0	419D	0.1287	0.000143861	130547	102.852	541506	294.028	4300.23	11.2876	140.001	1.88527	9.21512	7.22836	26.26	0.353839	1.60585	0.0161372	4.3e-05	0.0311901	8.43e-05	0	0	0.24487	0.0002245	0.167479	0.0010801	68.464	39.4512	0.254436	0.258229	0.001056	1.37119	4.08792	0.0917906	0.0494872
26266-03Q	MF-1	S	Monte Forte, Avellino	9	0	419D	0.1287	0.000143861	124300	105.447	474992	264.484	3795.73	10.1534	157.808	1.97514	8.08274	6.34049	33.75	0.422606	1.25787	0.0162427	4.39e-05	0.031397	8.61e-05	0	0	0.265816	0.0002501	0.166079	0.0012862	62.5371	39.1215	0.302978	0.306118	0.0012546	1.27063	3.7655	0.0941605	0.0603266
26266-03R	MF-1	S	Monte Forte, Avellino	10	0	419D	0.1287	0.000143861	148822	110.175	603555	337.778	4911.91	12.1039	166.403	1.74983	10.2513	8.05664	28.06	0.295278	1.54442	0.0165759	4.14e-05	0.0320501	8.12e-05	0	0	0.250931	0.0002138	0.168208	0.0009078	67.0998	39.623	0.213843	0.218381	0.0011017	1.07087	3.98909	0.0852885	0.0602189
26266-03S	MF-1	S	Monte Forte, Avellino	11	0	419D	0.1287	0.000143861	118924	105.395	485503	264.083	3912.24	10.4421	128.33	1.64122	8.1471	6.48079	27.23	0.348396	1.59573	0.0166188	4.49e-05	0.0321343	8.8e-05	0	0	0.25231	0.0002482	0.172071	0.00107	68.2652	40.5329	0.252035	0.256075	0.0010627	1.30297	3.96727	0.0984574	0.0614055
26266-03T	MF-1	S	Monte Forte, Avellino	12	0	419D	0.1287	0.000143861	113017	105.963	403986	232.64	3213.47	9.18464	154.433	1.80217	6.76927	5.39266	39.43	0.460538	1.08922	0.0164323	4.76e-05	0.0317686	9.32e-05	0	0	0.288585	0.0003017	0.171886	0.0014056	59.6126	40.4893	0.331109	0.334188	0.0013525	1.18373	3.46815	0.104643	0.0711527
26266-03U	MF-1	S	Monte Forte, Avellino	14	0	419D	0.1287	0.000143861	160136	118.127	565264	337.409	4595.34	11.6947	223.628	2.11818	9.50599	7.54549	40.66	0.385533	1.07614	0.0167368	4.32e-05	0.0323655	8.46e-05	0	0	0.29118	0.0002472	0.170835	0.0011757	58.7198	40.2418	0.276945	0.280575	0.0013824	0.960492	3.43722	0.0849596	0.0668972
26266-03V	MF-1	S	Monte Forte, Avellino	16	0	419D	0.1287	0.000143861	107309	113.813	339785	194.709	2693.86	7.72154	170.618	1.76959	5.7973	4.53567	50.87	0.528171	0.826724	0.0160942	4.68e-05	0.031106	9.16e-05	0	0	0.319947	0.0003721	0.169075	0.0016161	52.8854	39.8272	0.380683	0.383277	0.0015779	1.05131	3.12792	0.116403	0.0921261
26266-03W	MF-1	S	Monte Forte, Avellino	18	0	419D	0.1287	0.000143861	96313.1	103.599	255205	137.044	2080.17	6.40408	179.196	1.89986	4.36082	3.40663	71.03	0.75408	0.608176	0.0165249	5.17e-05	0.0319502	0.0001013	0	0	0.381756	0.0004621	0.170737	0.0022894	44.7528	40.2186	0.539281	0.541152	0.0018503	1.07221	2.62116	0.121137	0.0892594
26266-03X	MF-1	S	Monte Forte, Avellino	25	0	419D	0.1287	0.000143861	94108	108.021	170252	91.0347	1355.62	5.71629	218.06	1.93106	2.91799	2.27263	129.17	1.15	0.325647	0.0160971	6.85e-05	0.0311116	0.0001343	0	0	0.557456	0.0007203	0.172816	0.0034774	31.0144	40.7084	0.819131	0.820394	0.0023105	0.8959	1.79465	0.129262	0.113941
26266-03Y	MF-1	S	Monte Forte, Avellino	27	0	419D	0.1287	0.000143861	36263.4	92.1741	43977.1	38.7992	364.016	4.90386	96.7228	1.57353	0.760127	0.587034	219.94	3.59	0.197304	0.0165998	0.0002245	0.032097	0.0004399	0	0	0.824618	0.0023043	0.169	0.010889	20.5003	39.8095	2.56497	2.56536	0.0026627	1.64983	1.21304	0.279519	0.140203
26266-03Z	MF-1	S	Monte Forte, Avellino	30	0	419D	0.1287	0.000143861	150379	120.866	16168.5	23.5198	129.308	4.44504	487.004	2.83172	0.280853	0.215828	2997.26	18.4	0.0139151	0.0159625	0.0005496	0.0308479	0.0010772	0	0	9.25507	0.0197208	0.307454	0.0525667	3.32206	72.4231	12.3822	12.3825	0.0032381	0.58708	0.108051	0.213089	0.0517565
MF-1 #4
26267-01A	MF-1	S	Monte Forte, Avellino	1	0	419D	0.1289	0.0001458	1425.17	93.863	170.433	2.98787	7.63078	4.55132	1.91927	1.71235	0.00314513	0.00436328	1054.52	941.01	0.178703	0.0713354	0.0425653	0.139385	0.0834318	0	0	7.83042	0.533108	4.68766	2.85718	59.8638	1105.48	673.598	673.599	0.0013443	89.6218	0.127705	6.8084	0.0710925
26267-01AA	MF-1	S	Monte Forte, Avellino	36	0	419D	0.1289	0.0001458	85748.1	141.715	1116.12	6.01922	30.0148	4.9705	284.97	2.08781	0.0195302	0.028574	25214.8	270.07	0.0047765	0.0456725	0.0075718	0.0890818	0.0148411	0	0	75.8719	0.605909	0.593947	0.565663	0.782807	140.106	133.429	133.429	0.0033232	0.751098	0.0131797	0.798622	0.0455615
26267-01AB	MF-1	S	Monte Forte, Avellino	40	0	419D	0.1289	0.0001458	244729	155.852	574.219	4.67445	-16.6066	4.69024	815.169	4.17014	0.00949436	0.0147007	148370	1811.03	-0.0009326	-0.051992	0.0146955	-0.10234	0.0288022	0	0	445.435	4.94465	2.45729	2.28394	0.55168	579.579	538.609	538.609	0.0033309	0.515527	0.0022451	1.11003	0.007115
26267-01B	MF-1	S	Monte Forte, Avellino	1.2	0	419D	0.1289	0.0001458	24400.1	96.9572	1238.52	5.60993	19.8728	4.53195	78.72	2.76178	0.0220261	0.0317074	6175.95	219.1	0.0112887	0.0265329	0.0060524	0.0515663	0.0118628	0	0	19.143	0.126255	0.705956	0.651382	3.68778	166.526	153.646	153.646	0.0032259	3.53118	0.0522381	0.65955	0.0678038
26267-01C	MF-1	S	Monte Forte, Avellino	1.4	0	419D	0.1289	0.0001458	13557.8	94.6343	3662.76	9.00545	67.7237	5.06873	39.9862	1.97687	0.063714	0.0937709	1084.51	53.78	0.0758629	0.0312708	0.0023435	0.0608531	0.0045932	0	0	3.67715	0.0292534	0.441455	0.162136	12.0059	104.136	38.2454	38.2456	0.0029473	4.99667	0.271962	0.795603	0.122579
26267-01D	MF-1	S	Monte Forte, Avellino	1.7	0	419D	0.1289	0.0001458	331308	165.373	16016.7	24.7723	255.889	6.06897	1128.03	7.85534	0.277698	0.446795	7019.48	49.82	0.0101516	0.0271142	0.0006441	0.0527058	0.0012625	0	0	20.6166	0.0301013	-0.338901	0.146311	-1.64382	-79.948	34.516	34.5161	0.0034045	0.698246	0.0485043	0.146009	0.0245825
26267-01E	MF-1	S	Monte Forte, Avellino	2	0	419D	0.1289	0.0001458	14372.3	95.5733	30797.3	35.8003	454.736	6.49707	26.4085	1.9481	0.533902	0.788446	85.47	6.31	0.770509	0.0250765	0.0003595	0.0487117	0.0007047	0	0	0.465181	0.0031432	0.211707	0.0190798	45.5344	49.9408	4.50079	4.50114	0.0018241	7.46432	2.15082	0.676058	0.0877248
26267-01F	MF-1	S	Monte Forte, Avellino	3	0	419D	0.1289	0.0001458	54175.6	103.482	162100	113.177	2489.45	16.9422	90.6018	2.56006	2.78034	4.14995	56.31	1.59	1.23028	0.026367	0.0001801	0.0512412	0.0003529	0	0	0.336716	0.0006714	0.170414	0.0047959	50.6473	40.2	1.13132	1.13223	0.0016528	2.86752	2.97201	0.199542	0.0638718
26267-01G	MF-1	S	Monte Forte, Avellino	4	0	419D	0.1289	0.0001458	143541	127.402	284139	201.974	4367.66	26.6557	305.398	4.46473	4.86574	7.27428	108.46	1.59	0.64062	0.0264438	0.0001618	0.0513918	0.0003172	0	0	0.509782	0.0005101	0.187788	0.0047575	36.8543	44.2983	1.12226	1.12338	0.0021149	1.47413	1.96255	0.100108	0.0534845
26267-01H	MF-1	S	Monte Forte, Avellino	5	0	419D	0.1289	0.0001458	49719.8	112.442	224802	153.998	3470.3	22.4089	36.8784	2.20583	3.84911	5.75518	16.56	0.990341	4.21614	0.0265653	0.000172	0.0516299	0.0003372	0	0	0.223217	0.0005167	0.175623	0.0030023	78.765	41.4287	0.708211	0.70976	0.000711	6.25117	4.48489	0.231747	0.0353882
26267-01I	MF-1	S	Monte Forte, Avellino	6	0	419D	0.1289	0.0001458	38126.4	109.711	88398.1	74.9196	1378.94	10.736	79.4948	2.39209	1.52432	2.26309	90.12	2.71	0.777512	0.0266652	0.0002086	0.0518256	0.0004088	0	0	0.432221	0.0012852	0.165005	0.008193	38.1975	38.9241	1.93268	1.93318	0.0020699	3.04655	2.31493	0.297519	0.0914681
26267-01J	MF-1	S	Monte Forte, Avellino	7	0	419D	0.1289	0.0001458	28616.9	144.103	74031.2	159.604	1158.85	9.50148	58.2861	2.47415	1.27676	1.89528	78.89	3.35	0.891379	0.0267597	0.0002209	0.0520109	0.0004329	0	0	0.387321	0.0019847	0.153644	0.010188	39.6932	36.244	2.40329	2.40364	0.0020198	4.31288	2.58345	0.512745	0.114818
26267-01K	MF-1	S	Monte Forte, Avellino	8	0	419D	0.1289	0.0001458	27322.7	107.647	94222	80.3973	1457.87	10.3308	38.9125	2.10996	1.62242	2.41219	41.45	2.25	1.68054	0.0265077	0.0001886	0.051517	0.0003696	0	0	0.291018	0.0011616	0.169109	0.0068086	58.1583	39.8921	1.6061	1.60674	0.0014012	5.52991	3.43911	0.399482	0.0703892
26267-01L	MF-1	S	Monte Forte, Avellino	9	0	419D	0.1289	0.0001458	115806	116.645	259598	161.406	4059.11	24.4725	248.979	3.41633	4.44235	6.64599	96.85	1.33	0.731532	0.0269599	0.0001632	0.0524033	0.0003199	0	0	0.450482	0.0005159	0.16319	0.0039957	36.2451	38.4959	0.94257	0.943575	0.0021353	1.38601	2.22104	0.114579	0.0640052
26267-01M	MF-1	S	Monte Forte, Avellino	10	0	419D	0.1289	0.0001458	197245	136.868	215292	141.147	3567.69	16.3578	543.466	2.91405	3.68785	5.51173	254.66	1.37	0.295092	0.0285817	0.0001317	0.0555822	0.0002582	0	0	0.924256	0.000774	0.165943	0.0041289	17.9587	39.1452	0.973984	0.97499	0.0027478	0.542273	1.08222	0.0837686	0.106234
26267-01N	MF-1	S	Monte Forte, Avellino	12	0	419D	0.1289	0.0001458	286013	146.735	428568	271.564	7191.97	31.674	715.475	3.96013	7.319	10.9718	168.93	0.93841	0.452	0.0290375	0.0001286	0.0564755	0.0002521	0	0	0.675294	0.000471	0.172975	0.0028159	25.6237	40.8041	0.664253	0.665855	0.0024911	0.55841	1.48135	0.0697686	0.0678642
26267-01O	MF-1	S	Monte Forte, Avellino	14	0	419D	0.1289	0.0001458	226859	156.742	547368	322.466	8668.18	34.4712	453.452	3.13938	9.2872	14.0133	84.37	0.585168	0.859562	0.0275917	0.0001103	0.0536416	0.0002162	0	0	0.422115	0.0003392	0.172128	0.0017722	40.8009	40.6044	0.418056	0.420572	0.0019827	0.701815	2.37038	0.0804087	0.0848321
26267-01P	MF-1	S	Monte Forte, Avellino	16	0	419D	0.1289	0.0001458	213552	149.273	398430	239.03	6479.72	23.3197	490.165	3.13747	6.75804	10.2003	125.34	0.803718	0.594673	0.0283503	0.0001026	0.0551287	0.0002011	0	0	0.546062	0.0004359	0.173833	0.0024283	31.8479	41.0066	0.572826	0.574702	0.0022826	0.647747	1.8321	0.0798592	0.0946838
26267-01Q	MF-1	S	Monte Forte, Avellino	17	0	419D	0.1289	0.0001458	111489	139.572	404506	211.97	6563.28	23.7	150.532	2.11578	6.8979	10.3558	37.71	0.530294	1.96201	0.0281449	0.0001023	0.0547261	0.0002006	0	0	0.279304	0.0003694	0.168675	0.0016251	60.444	39.7896	0.383341	0.385975	0.0013247	1.43938	3.58347	0.132368	0.0824398
26267-01R	MF-1	S	Monte Forte, Avellino	18	0	419D	0.1289	0.0001458	91792.4	142.833	292763	164.933	4605.26	17.9959	145.364	1.74226	4.99692	7.49506	50.27	0.603015	1.42555	0.0272669	0.0001074	0.0530052	0.0002104	0	0	0.317444	0.0005174	0.169248	0.0018697	53.3569	39.9249	0.441051	0.443358	0.0015621	1.22598	3.15259	0.16311	0.121307
26267-01S	MF-1	S	Monte Forte, Avellino	19	0	419D	0.1289	0.0001458	93247.3	133.4	144259	89.9056	2327.74	11.6935	230.53	2.30276	2.47945	3.69319	160.67	1.61	0.454599	0.0277863	0.0001407	0.0540232	0.0002758	0	0	0.649894	0.001019	0.172134	0.0048833	26.4961	40.6057	1.15195	1.15286	0.0024619	1.01367	1.53927	0.15685	0.128868
26267-01T	MF-1	S	Monte Forte, Avellino	20	0	419D	0.1289	0.0001458	127297	139.347	75484.9	56.8196	1316.27	7.60952	381.155	2.89686	1.29918	1.9325	506.98	3.88	0.155599	0.0299922	0.0001756	0.058347	0.0003441	0	0	1.69321	0.0024196	0.181673	0.0116544	10.7309	42.8559	2.74918	2.74961	0.00299	0.769059	0.59067	0.142922	0.109138
26267-01U	MF-1	S	Monte Forte, Avellino	22	0	419D	0.1289	0.0001458	109403	136.89	50035.2	44.4336	797.831	6.34775	339.783	2.68624	0.864923	1.28096	678.87	5.42	0.10576	0.0273174	0.0002193	0.0531041	0.0004298	0	0	2.18582	0.0036126	0.160887	0.0162571	7.36118	37.9527	3.83495	3.83519	0.0031028	0.801262	0.457537	0.165296	0.118309
26267-01V	MF-1	S	Monte Forte, Avellino	24	0	419D	0.1289	0.0001458	115425	136.128	49929	37.5642	851.054	6.76337	359.665	3.21115	0.860872	1.27824	721.98	6.51	0.10666	0.0292828	0.0002355	0.0569564	0.0004614	0	0	2.31699	0.0039405	0.16351	0.0194398	7.05762	38.5714	4.58573	4.58594	0.003113	0.901535	0.431633	0.170091	0.0907968
26267-01W	MF-1	S	Monte Forte, Avellino	26	0	419D	0.1289	0.0001458	108548	137.071	27373.8	30.1146	412.334	5.90355	345.005	2.90114	0.474326	0.700802	1256.92	10.7	0.0538475	0.0257645	0.0003705	0.0500602	0.0007262	0	0	3.95462	0.0073099	0.203723	0.0319511	5.15176	48.0574	7.53702	7.53721	0.0031768	0.850789	0.25288	0.184858	0.101471
26267-01X	MF-1	S	Monte Forte, Avellino	28	0	419D	0.1289	0.0001458	136819	140.058	20128.3	25.575	315.484	5.11838	447.632	2.96549	0.348147	0.515308	2221.88	15.4	0.0317717	0.0268629	0.0004392	0.0522131	0.0008608	0	0	6.7912	0.0154851	0.159413	0.0444962	2.34739	37.6049	10.4964	10.4965	0.0032708	0.670567	0.147252	0.228029	0.0686276
26267-01Y	MF-1	S	Monte Forte, Avellino	30	0	419D	0.1289	0.0001458	142939	146.087	9183.04	16.9033	176.58	6.74406	472.383	2.62583	0.158645	0.235096	5145.54	31.62	0.0169033	0.0330454	0.0012651	0.0643314	0.0024795	0	0	15.57	0.0438065	0.209784	0.0868716	1.34735	49.4871	20.4923	20.4924	0.0033043	0.565294	0.0642258	0.281363	0.0657654
26267-01Z	MF-1	S	Monte Forte, Avellino	33	0	419D	0.1289	0.0001458	144584	138.487	1889.92	7.54145	38.81	5.6689	484.587	3.14403	0.0329237	0.048384	25434.7	222.08	0.0036237	0.035004	0.0051171	0.0681705	0.0100296	0	0	75.8883	0.449356	-0.0471207	0.498044	-0.0620909	-11.1157	117.489	117.489	0.0033515	0.655874	0.013177	0.592144	0.0236634
MF-1 #5
26267-02A	MF-1	S	Monte Forte, Avellino	4	0	419D	0.1289	0.0001458	99595.4	106.584	35547.6	37.3762	481.452	9.93518	315.243	2.15362	0.613156	1.95061	888.55	6.14	0.0731821	0.024762	0.0005117	0.0480953	0.0010029	0	0	2.8072	0.0042545	0.156048	0.0183722	5.55926	36.8112	4.33389	4.33409	0.0031632	0.692006	0.356253	0.15157	0.10931
26267-02B	MF-1	S	Monte Forte, Avellino	5	0	419D	0.1289	0.0001458	23622.3	95.6592	51524.6	46.8894	579.2	10.4939	52.1799	1.34184	0.887291	2.82732	101.63	2.62	0.531017	0.0205899	0.0003737	0.0399178	0.0007325	0	0	0.46011	0.0019321	0.158032	0.0080252	34.3648	37.2792	1.8931	1.89357	0.0021983	2.61703	2.17455	0.420155	0.149311
26267-02C	MF-1	S	Monte Forte, Avellino	6	0	419D	0.1289	0.0001458	14502.1	91.811	61801.1	57.2504	765.788	9.71677	16.3785	1.1957	1.06747	3.39123	26.52	1.94	2.24193	0.0226576	0.0002883	0.0439706	0.000565	0	0	0.234791	0.0015027	0.157149	0.0059705	67.0019	37.0709	1.40839	1.40902	0.001105	7.49645	4.26358	0.640707	0.0836284
26267-02D	MF-1	S	Monte Forte, Avellino	7	0	419D	0.1289	0.0001458	17785.9	92.7179	73638.5	55.0752	900.166	10.4511	22.2202	1.2	1.26601	4.04078	30.33	1.64	1.94271	0.0224612	0.0002612	0.0435856	0.000512	0	0	0.242798	0.0012761	0.153747	0.005054	63.3873	36.2683	1.19221	1.19291	0.0012261	5.53332	4.12284	0.526125	0.093543
26267-02E	MF-1	S	Monte Forte, Avellino	7.3	0	419D	0.1289	0.0001458	16398.7	91.4554	67663.1	56.0768	770.736	9.53927	19.3243	1.32185	1.16395	3.71289	28.69	1.96	1.91161	0.020922	0.0002595	0.0405686	0.0005087	0	0	0.243489	0.001373	0.159214	0.0060174	65.4546	37.5579	1.41947	1.4201	0.0011568	6.99745	4.11111	0.564451	0.0789114
26267-02F	MF-1	S	Monte Forte, Avellino	7.6	0	419D	0.1289	0.0001458	15226.4	93.1803	60064.2	47.1011	658.412	8.75568	17.5949	1.15261	1.03783	3.29592	29.3	1.92	1.79339	0.0200528	0.0002673	0.0388649	0.000524	0	0	0.253558	0.0015703	0.167401	0.0059399	66.0851	39.4892	1.40118	1.40189	0.0011357	6.69993	3.94772	0.619908	0.0903502
26267-02G	MF-1	S	Monte Forte, Avellino	8	0	419D	0.1289	0.0001458	18171	92.5738	59081.6	47.5623	572.05	7.48923	27.1578	1.36499	1.01797	3.242	46.11	2.32	1.00822	0.017766	0.0002332	0.0343827	0.0004571	0	0	0.308498	0.0016008	0.171981	0.0070978	55.7923	40.5695	1.67433	1.67496	0.0014805	5.10353	3.2441	0.519325	0.0980918
26267-02H	MF-1	S	Monte Forte, Avellino	8.5	0	419D	0.1289	0.0001458	38925.8	97.1612	72465.7	56.7302	715.181	8.64719	94.305	1.67313	1.2465	3.97643	130.75	2.32	0.363161	0.0181425	0.0002199	0.0351207	0.0004309	0	0	0.539698	0.0014177	0.150495	0.0070575	27.8975	35.5011	1.66482	1.66531	0.0024149	1.79815	1.85373	0.262813	0.131976
26267-02I	MF-1	S	Monte Forte, Avellino	9	0	419D	0.1289	0.0001458	154829	121.662	104633	77.7628	1146.97	10.1105	461.751	2.7815	1.8045	5.74154	442.24	2.69	0.119141	0.0201065	0.000178	0.0389703	0.0003488	0	0	1.48287	0.0016579	0.163845	0.0080403	11.0509	38.6504	1.89667	1.89717	0.0029792	0.608222	0.674473	0.111822	0.0909712
26267-02J	MF-1	S	Monte Forte, Avellino	9.5	0	419D	0.1289	0.0001458	138234	115.118	117304	79.715	1555.55	12.0248	405.301	2.72493	2.01899	6.43688	346.94	2.35	0.184487	0.0243769	0.0001894	0.0473404	0.0003713	0	0	1.18327	0.0013635	0.149125	0.0070353	12.6052	35.1781	1.65958	1.66005	0.0029272	0.678722	0.845278	0.115256	0.0888258
26267-02K	MF-1	S	Monte Forte, Avellino	10	0	419D	0.1289	0.0001458	100994	105.088	201851	125.735	2434.83	16.0566	230.593	2.07072	3.46074	11.0762	115.15	1.04	0.507211	0.0222647	0.0001474	0.0432004	0.0002889	0	0	0.504349	0.0006057	0.162039	0.0031347	32.1437	38.2243	0.739445	0.740709	0.0022727	0.908619	1.98371	0.12015	0.0993524
26267-02L	MF-1	S	Monte Forte, Avellino	11	0	419D	0.1289	0.0001458	229172	124.506	427537	254.846	5111.32	29.8815	534.029	3.00446	7.2932	23.4603	126.55	0.713578	0.459929	0.0221873	0.00013	0.0430488	0.0002548	0	0	0.543062	0.00036	0.166732	0.0021491	30.7159	39.3314	0.506954	0.508903	0.0023205	0.567856	1.84223	0.0663177	0.0786729
26267-02M	MF-1	S	Monte Forte, Avellino	12	0	419D	0.1289	0.0001458	97763.4	108.418	176480	109.1	2103.57	14.7537	230.187	2.21251	3.01421	9.68403	131.98	1.27	0.439206	0.0220984	0.0001555	0.0428745	0.0003048	0	0	0.560545	0.0007003	0.167983	0.0038406	29.9807	39.6265	0.905977	0.907086	0.0023451	0.97183	1.78475	0.124983	0.101406
26267-02N	MF-1	S	Monte Forte, Avellino	14	0	419D	0.1289	0.0001458	66399.7	100.583	131973	91.362	1590.84	11.7712	148.066	1.71358	2.25346	7.2418	113.56	1.32	0.516538	0.0223585	0.0001662	0.0433842	0.0003258	0	0	0.509239	0.0008532	0.171709	0.0040019	33.7347	40.5054	0.944014	0.945126	0.0022194	1.17322	1.96465	0.167623	0.116837
26267-02O	MF-1	S	Monte Forte, Avellino	16	0	419D	0.1289	0.0001458	13488.1	93.6877	46088.1	42.5745	545.076	7.16723	22.5997	1.36428	0.798558	2.529	48.91	2.95	1.1596	0.0216265	0.0002856	0.0419496	0.0005597	0	0	0.291911	0.0020583	0.147329	0.0090479	50.513	34.7544	2.13435	2.13471	0.0016573	6.14777	3.42858	0.705719	0.111398
26267-02P	MF-1	S	Monte Forte, Avellino	18	0	419D	0.1289	0.0001458	24183.3	96.9142	47990.9	41.0306	555.955	7.17521	53.0857	1.30657	0.826945	2.63342	110.95	2.73	0.503538	0.0213052	0.0002758	0.0413198	0.0005405	0	0	0.505413	0.0020881	0.175595	0.008403	34.7596	41.4222	1.9822	1.98276	0.0021851	2.50613	1.97953	0.413353	0.155194
26267-02Q	MF-1	S	Monte Forte, Avellino	25	0	419D	0.1289	0.0001458	44767.3	95.9815	86738	67.5578	1048.2	9.47191	104.304	1.50113	1.49336	4.75959	120.71	1.74	0.483498	0.022248	0.0002019	0.0431676	0.0003957	0	0	0.51809	0.001194	0.15919	0.005307	30.7407	37.5524	1.25189	1.25261	0.0023197	1.46207	1.93107	0.230581	0.136509
MF-1 #6
26267-03A	MF-1	S	Monte Forte, Avellino	3	0	419D	0.1289	0.0001458	141680	112.792	55572.2	45.4711	998.981	8.21706	441.882	2.849	0.947749	3.44156	805.79	5.25	0.109669	0.0335713	0.000278	0.0653623	0.0005448	0	0	2.58361	0.0032127	0.180219	0.0156488	6.97598	42.5128	3.69143	3.69175	0.0031157	0.650359	0.387084	0.124361	0.0785175
26267-03B	MF-1	S	Monte Forte, Avellino	4	0	419D	0.1289	0.0001458	39322.7	89.683	133841	111.472	2320.79	20.7949	58.1152	1.40958	2.29867	8.28872	43.69	1.06	1.93921	0.0321986	0.0002891	0.0626716	0.0005666	0	0	0.295651	0.0006952	0.167481	0.0032381	56.6947	39.508	0.763858	0.765165	0.0014503	2.48437	3.38515	0.235325	0.0891342
26267-03C	MF-1	S	Monte Forte, Avellino	5	0	419D	0.1289	0.0001458	150248	106.696	229193	170.583	4011.65	30.1781	379.665	2.82348	3.93142	14.1938	166.9	1.24	0.513239	0.032549	0.0002455	0.0633583	0.0004811	0	0	0.660498	0.0005844	0.164504	0.0037377	24.915	38.806	0.881708	0.8828	0.0025148	0.750927	1.51455	0.088512	0.0760637
26267-03D	MF-1	S	Monte Forte, Avellino	6	0	419D	0.1289	0.0001458	128379	108.771	236360	178.338	4126.7	28.9892	297.369	2.30273	4.03956	14.6376	127.23	0.987731	0.674209	0.0325925	0.0002297	0.0634436	0.0004502	0	0	0.54925	0.0005567	0.171722	0.0029812	31.2783	40.5085	0.70324	0.704731	0.0023017	0.78428	1.82145	0.101411	0.0904474
26267-03E	MF-1	S	Monte Forte, Avellino	7	0	419D	0.1289	0.0001458	208860	135.432	371741	307.555	7011.68	40.0733	495.031	3.08549	6.35121	23.0217	134.71	0.841417	0.688771	0.0352361	0.0002019	0.0686254	0.0003957	0	0	0.568345	0.0004356	0.168689	0.0025366	29.6931	39.7932	0.598366	0.600057	0.0023548	0.631012	1.76022	0.0766692	0.0871507
26267-03F	MF-1	S	Monte Forte, Avellino	7.3	0	419D	0.1289	0.0001458	30508	87.846	113362	102.47	1970.29	14.0665	38.5661	1.37478	1.94014	7.02047	34.35	1.23	2.48345	0.0324196	0.0002331	0.0631048	0.0004568	0	0	0.271765	0.0008157	0.171497	0.0037433	63.1615	40.4555	0.883018	0.884203	0.0012337	3.66757	3.68295	0.300415	0.0754007
26267-03G	MF-1	S	Monte Forte, Avellino	7.6	0	419D	0.1289	0.0001458	14647.9	85.5991	62722.4	105.206	1062.94	9.38598	14.7218	1.14712	1.06613	3.88436	23.87	1.86	3.51003	0.0318344	0.0002825	0.0619577	0.0005537	0	0	0.237453	0.0014037	0.168456	0.0057257	71.016	39.7381	1.35065	1.35139	0.0009705	8.09876	4.2157	0.591783	0.0714069
26267-03H	MF-1	S	Monte Forte, Avellino	8	0	419D	0.1289	0.0001458	16294.7	85.9772	66307.5	62.8941	1118.72	9.16994	17.2145	1.13572	1.14519	4.10639	25.98	1.71	3.16008	0.031204	0.0002575	0.0607221	0.0005046	0	0	0.245913	0.0013185	0.170553	0.0052827	69.4244	40.2329	1.24615	1.24698	0.0010239	6.83483	4.07053	0.536697	0.0760539
26267-03I	MF-1	S	Monte Forte, Avellino	8.5	0	419D	0.1289	0.0001458	12960.3	86.1844	54599.7	60.2787	951.933	8.26993	14.3566	1.24299	0.939906	3.38133	26.4	2.29	3.22568	0.0323575	0.0002827	0.0629831	0.000554	0	0	0.238312	0.0015999	0.161792	0.0070078	67.9606	38.1662	1.65311	1.65367	0.0010729	8.97334	4.20049	0.672031	0.0734861
26267-03J	MF-1	S	Monte Forte, Avellino	9	0	419D	0.1289	0.0001458	10148.1	85.67	39118.4	50.812	653.717	7.19171	12.444	1.09489	0.675672	2.42258	31.83	2.8	2.55531	0.0309165	0.0003421	0.0601586	0.0006704	0	0	0.259576	0.0022126	0.166726	0.0086468	64.2908	39.33	2.03972	2.0402	0.0011958	9.07053	3.85608	0.853197	0.0922676
26267-03K	MF-1	S	Monte Forte, Avellino	10	0	419D	0.1289	0.0001458	14683.8	87.8438	47957.5	59.2835	822.473	8.06422	21.9735	1.10013	0.793413	2.96998	47.86	2.4	1.82228	0.0331382	0.0003266	0.0645132	0.0006401	0	0	0.319854	0.0019401	0.179308	0.0074091	56.1019	42.2979	1.74776	1.74842	0.0014701	5.13525	3.1288	0.607025	0.114993
26267-03L	MF-1	S	Monte Forte, Avellino	12	0	419D	0.1289	0.0001458	21036	89.1771	67523.2	74.6354	1096.51	8.72429	31.8487	1.33547	1.12528	4.18168	48.92	2.05	1.67576	0.0311561	0.0002493	0.0606281	0.0004886	0	0	0.323082	0.0013964	0.179243	0.0062777	55.5208	42.2827	1.48087	1.48164	0.0014896	4.28623	3.09751	0.432534	0.0970916
26267-03M	MF-1	S	Monte Forte, Avellino	16	0	419D	0.1289	0.0001458	19442.3	88.8517	63381	73.2964	1137.13	9.0744	31.3585	1.15311	1.05496	3.92515	51.37	1.89	1.76659	0.0344711	0.0002775	0.0671259	0.0005438	0	0	0.318512	0.0014942	0.167597	0.0058285	52.6587	39.5354	1.37491	1.37564	0.0015855	3.77163	3.14199	0.469494	0.118138
26267-03N	MF-1	S	Monte Forte, Avellino	18	0	419D	0.1289	0.0001458	11420.6	85.3552	26946	38.6192	515.802	6.29624	23.5951	1.31826	0.465911	1.66875	87.53	4.89	1.06558	0.0354185	0.000436	0.0689828	0.0008545	0	0	0.423646	0.0032377	0.164868	0.0149422	38.9386	38.8918	3.52476	3.52503	0.0020451	5.69688	2.3618	0.764706	0.128374
26267-03O	MF-1	S	Monte Forte, Avellino	25	0	419D	0.1289	0.0001458	32670.5	94.2049	46115.5	53.8952	845.973	7.93784	85.9226	1.30886	0.797118	2.85591	186.29	2.85	0.479889	0.03396	0.0003214	0.0661242	0.0006299	0	0	0.70835	0.0022225	0.154573	0.0087182	21.8287	36.4631	2.05658	2.05699	0.0026182	1.55765	1.4122	0.313871	0.170206
MF-1 #7
26267-04A	MF-1	S	Monte Forte, Avellino	3	0	419D	0.1289	0.0001458	115369	105.871	2443.89	10.2377	66.9437	4.80649	387.695	2.59058	0.0420504	0.0760459	15934.3	132.99	0.0084364	0.0509518	0.0036671	0.09943	0.0071877	0	0	47.4169	0.241099	-0.152932	0.32087	-0.322517	-36.0769	75.6942	75.6942	0.0033602	0.674542	0.0210889	0.508487	0.0245979
26267-04B	MF-1	S	Monte Forte, Avellino	4	0	419D	0.1289	0.0001458	116822	104.828	16362.3	25.7982	263.993	6.7208	387.55	2.48974	0.281954	0.509142	2375.56	16.09	0.0332231	0.0300065	0.0007666	0.0583748	0.0015025	0	0	7.16085	0.0166766	0.0704883	0.0460172	0.984371	16.628	10.8553	10.8553	0.0033164	0.648892	0.13965	0.232898	0.0533791
26267-04C	MF-1	S	Monte Forte, Avellino	5	0	419D	0.1289	0.0001458	34135.6	89.8407	83108.4	78.018	1198.49	14.0576	68.8607	1.46232	1.43532	2.58607	82.92	1.76	0.848267	0.0267654	0.0003152	0.0520221	0.0006178	0	0	0.41103	0.0011662	0.165329	0.005371	40.2469	39.0005	1.26699	1.26776	0.0020012	2.15807	2.43435	0.283911	0.11321
26267-04D	MF-1	S	Monte Forte, Avellino	6	0	419D	0.1289	0.0001458	63295.8	97.6625	118888	99.4105	1704.09	16.9567	143.515	1.68287	2.04131	3.6994	121.51	1.43	0.578828	0.0267645	0.0002668	0.0520203	0.000523	0	0	0.5359	0.0008908	0.174979	0.0043361	32.666	41.2768	1.02285	1.02391	0.0022552	1.18957	1.86686	0.166308	0.120486
26267-04E	MF-1	S	Monte Forte, Avellino	7	0	419D	0.1289	0.0001458	107144	104.261	201749	156.991	2707.9	23.2928	250.024	2.32129	3.46174	6.27778	124.83	1.16	0.527872	0.0250888	0.0002163	0.0487359	0.000424	0	0	0.534919	0.0006114	0.163961	0.0035018	30.6653	38.6777	0.826044	0.827202	0.0023222	0.938484	1.87028	0.114344	0.0884042
26267-04F	MF-1	S	Monte Forte, Avellino	7.3	0	419D	0.1289	0.0001458	517707	179.652	298568	222.883	4193.02	30.9459	1588.61	6.14802	5.11305	9.2905	536.97	2.1	0.128722	0.0263072	0.0001946	0.051124	0.0003814	0	0	1.74993	0.0010755	0.148553	0.0062357	8.49017	35.0431	1.47097	1.4715	0.003065	0.389082	0.571524	0.0614709	0.0508754
26267-04G	MF-1	S	Monte Forte, Avellino	7.6	0	419D	0.1289	0.0001458	828513	244.139	438612	306.687	6424.47	44.0858	2546.81	8.10416	7.50544	13.6482	586.46	1.88	0.123091	0.0274646	0.0001888	0.0533927	0.00037	0	0	1.90783	0.0009352	0.15881	0.0056016	8.32506	37.4627	1.32139	1.32207	0.0030705	0.31999	0.524214	0.0490237	0.0561121
26267-04H	MF-1	S	Monte Forte, Avellino	8	0	419D	0.1289	0.0001458	442937	162.455	589612	380.695	8715.17	49.5245	1168.47	4.57567	10.0497	18.3469	200.95	0.789928	0.364202	0.0278411	0.0001585	0.0541305	0.0003107	0	0	0.761735	0.0003832	0.163726	0.0023687	21.5005	38.6224	0.55875	0.560455	0.0026292	0.394771	1.3132	0.0503251	0.0682476
26267-04I	MF-1	S	Monte Forte, Avellino	8.5	0	419D	0.1289	0.0001458	219957	123.637	396489	261.432	5745.07	37.8837	516.265	2.92454	6.76743	12.3375	131.85	0.748825	0.543402	0.0272599	0.0001801	0.0529914	0.000353	0	0	0.561733	0.0003905	0.169987	0.0022553	30.2741	40.0993	0.532012	0.533943	0.0023353	0.572396	1.78096	0.0695555	0.0796464
26267-04J	MF-1	S	Monte Forte, Avellino	9	0	419D	0.1289	0.0001458	127206	110.371	269464	183.134	4026.64	23.0136	278.116	2.4378	4.59675	8.38488	104.57	0.918225	0.707318	0.0281342	0.0001615	0.054705	0.0003165	0	0	0.478273	0.0004856	0.16804	0.0027709	35.1524	39.6399	0.653643	0.65518	0.0021719	0.887112	2.09191	0.101577	0.0837244
26267-04K	MF-1	S	Monte Forte, Avellino	10	0	419D	0.1289	0.0001458	111656	108.751	294327	175.923	4199.17	22.2595	212.45	1.9825	5.02792	9.15851	73.03	0.682503	0.965617	0.0268339	0.0001429	0.0521564	0.0002801	0	0	0.383805	0.000423	0.167633	0.0020727	43.7044	39.5441	0.488926	0.490968	0.0018854	0.947388	2.60714	0.11029	0.0909855
26267-04L	MF-1	S	Monte Forte, Avellino	12	0	419D	0.1289	0.0001458	62248	98.9028	181024	116.258	2561.56	14.2563	108.816	1.56204	3.09998	5.6329	60.67	0.871421	1.15016	0.0265547	0.0001484	0.0516092	0.0002909	0	0	0.347044	0.0005795	0.167754	0.002661	48.3718	39.5725	0.627717	0.629311	0.0017291	1.46103	2.8835	0.167093	0.103584
26267-04M	MF-1	S	Monte Forte, Avellino	16	0	419D	0.1289	0.0001458	65631.9	100.218	108478	74.9157	1551.91	10.0113	159.371	1.61187	1.85686	3.37548	148.34	1.5	0.475916	0.0268638	0.0001746	0.0522149	0.0003421	0	0	0.610875	0.0010481	0.169864	0.0045783	27.8176	40.0703	1.08	1.08095	0.0024176	1.0277	1.63764	0.171649	0.132334
26267-04N	MF-1	S	Monte Forte, Avellino	18	0	419D	0.1289	0.0001458	41008.9	96.9091	105325	72.38	1402.49	9.29872	76.1094	1.57838	1.81469	3.27739	72.49	1.5	0.90034	0.0248511	0.0001657	0.04827	0.0003248	0	0	0.390565	0.0009643	0.175853	0.0045848	45.0533	41.4829	1.08151	1.08253	0.0018402	2.10617	2.56199	0.247046	0.107478
26267-04O	MF-1	S	Monte Forte, Avellino	25	0	419D	0.1289	0.0001458	41163.6	96.0548	109244	74.2465	1404.81	9.8493	78.3788	1.47642	1.87908	3.39933	72.09	1.36	0.875616	0.0240439	0.0001698	0.0466878	0.0003327	0	0	0.378605	0.0009386	0.165012	0.0041529	43.6122	38.9256	0.979643	0.980632	0.0018885	1.9148	2.64298	0.248086	0.114798
MF-1 #8
26268-01A	MF-1	S	Monte Forte, Avellino	2	0	419D	0.1291	0.000143883	6506.95	97.7049	4077.89	11.5466	51.2455	5.80973	21.2643	1.28465	0.0699746	0.327253	525.15	31.76	0.109501	0.0219237	0.0024864	0.0425321	0.0048733	0	0	1.60697	0.0246005	0.0405582	0.097748	2.52425	9.58334	23.0964	23.0964	0.0032648	6.23172	0.622377	1.5311	0.236377
26268-01B	MF-1	S	Monte Forte, Avellino	3	0	419D	0.1291	0.000143883	4091.63	95.2408	13118	20.172	144.055	6.58602	5.92781	1.17581	0.227304	1.05273	45.07	8.94	1.10265	0.018976	0.0008682	0.0367544	0.0017017	0	0	0.31107	0.0072613	0.177755	0.027656	57.1882	42.0006	6.5346	6.53476	0.0014338	20.1942	3.21725	2.33616	0.115034
26268-01C	MF-1	S	Monte Forte, Avellino	4	0	419D	0.1291	0.000143883	4808.9	95.9493	20819	25.8553	209.752	7.10822	5.77229	1.11399	0.361935	1.67074	27.56	5.32	1.64757	0.0173591	0.0005889	0.0335851	0.0011543	0	0	0.229606	0.0045955	0.148429	0.0165299	64.7148	35.0715	3.90571	3.90591	0.0011816	19.728	4.35997	2.00365	0.100934
26268-01D	MF-1	S	Monte Forte, Avellino	5	0	419D	0.1291	0.000143883	7083.48	95.7858	29717.5	33.7356	297.335	7.18704	6.49934	0.995514	0.513	2.38485	21.89	3.35	2.07468	0.0173646	0.0004203	0.033596	0.0008237	0	0	0.238616	0.0032396	0.174358	0.0105221	73.1463	41.1979	2.48617	2.48659	0.0008992	15.7045	4.19518	1.35911	0.0858512
26268-01E	MF-1	S	Monte Forte, Avellino	6	0	419D	0.1291	0.000143883	21449.6	96.6691	48347.4	46.0707	489.606	8.28593	47.3824	1.43017	0.833284	3.87991	98.26	2.97	0.468868	0.0176099	0.0002987	0.0340768	0.0005855	0	0	0.44483	0.0020703	0.152582	0.0090816	34.32	36.0527	2.14582	2.14619	0.0021998	3.06611	2.24928	0.465686	0.14242
26268-01F	MF-1	S	Monte Forte, Avellino	7	0	419D	0.1291	0.000143883	44946.4	99.7861	89369.2	69.9587	917.993	11.1967	101.883	1.76451	1.53575	7.17194	114.64	1.99	0.409017	0.0179188	0.000219	0.0346823	0.0004292	0	0	0.505761	0.0011896	0.164631	0.0060356	32.5669	38.8997	1.42609	1.42675	0.0022585	1.75324	1.97817	0.235328	0.119601
26268-01G	MF-1	S	Monte Forte, Avellino	8	0	419D	0.1291	0.000143883	142577	116.733	596819	348.375	5794.58	49.0532	148.498	1.7982	10.1688	47.8951	25.24	0.30575	1.77095	0.0170889	0.0001448	0.0330556	0.0002838	0	0	0.242298	0.0002198	0.16804	0.0009407	69.4232	39.7051	0.222264	0.226627	0.0010239	1.23588	4.13135	0.0908282	0.0599068
26268-01H	MF-1	S	Monte Forte, Avellino	9	0	419D	0.1291	0.000143883	49160	96.5872	252724	156.589	2701.55	23.9188	25.687	1.2719	4.31897	20.2812	10.28	0.508947	4.77975	0.0187619	0.0001665	0.0363348	0.0003263	0	0	0.196698	0.0004041	0.167232	0.0015738	85.1264	39.5142	0.371864	0.374463	0.0004979	5.20714	5.09033	0.205706	0.0361392
26268-01I	MF-1	S	Monte Forte, Avellino	9	0	419D	0.1291	0.000143883	1588.14	90.64	9111.79	17.1973	83.2345	5.08189	-2.05428	1.10921	0.157708	0.731228	-22.51	12.15	-1.83801	0.0158367	0.0009677	0.0306012	0.0018966	0	0	0.174023	0.0099409	0.242216	0.0376276	139.386	57.2316	8.89062	8.89085	-0.0013195	-53.314	5.75458	5.72064	0.107108
26268-01J	MF-1	S	Monte Forte, Avellino	11	0	419D	0.1291	0.000143883	12852.2	92.0987	66692.1	53.8058	689.746	9.10691	5.00151	1.15456	1.14506	5.35209	7.55	1.74	6.2683	0.0180785	0.0002393	0.0349953	0.000469	0	0	0.193963	0.0014018	0.172592	0.005388	89.0956	40.7807	1.2731	1.27391	0.0003649	24.6592	5.16221	0.723625	0.0288532
26268-01K	MF-1	S	Monte Forte, Avellino	17	0	419D	0.1291	0.000143883	13836	91.357	77992.7	65.7076	786.397	9.64687	0.0396827	1.14535	1.33877	6.25897	0.051223	1.48	900.816	0.0176363	0.0002169	0.0341285	0.0004251	0	0	0.178596	0.0011899	0.179573	0.0045727	100.687	42.4303	1.08043	1.08147	-2.33e-05	-355.279	5.60699	0.667209	0.0018445
26268-01L	MF-1	S	Monte Forte, Avellino	25	0	419D	0.1291	0.000143883	7498.25	91.8968	37307.2	35.6409	396.977	6.8637	4.62497	1.22048	0.64226	2.99393	12.44	3.28	3.90495	0.0185615	0.0003216	0.0359419	0.0006303	0	0	0.201753	0.0024827	0.165802	0.0101137	82.2818	39.1765	2.38968	2.39008	0.0005932	27.5024	4.96264	1.23207	0.0444383
MF-1 #9
26268-02A	MF-1	S	Monte Forte, Avellino	3	0	419D	0.1291	0.000143883	15611.2	95.624	20333.8	28.0568	271.979	6.26254	40.7767	1.30563	0.351209	0.687648	200.64	6.43	0.304314	0.0232646	0.0005374	0.0451604	0.0010532	0	0	0.768141	0.0049091	0.170685	0.0197521	22.2274	40.3301	4.66706	4.66728	0.0026048	3.2697	1.30225	0.639293	0.17962
26268-02B	MF-1	S	Monte Forte, Avellino	4	0	419D	0.1291	0.000143883	7040.04	91.7807	30100.8	35.7655	353.441	7.06319	3.82263	1.15175	0.520348	1.01795	12.7	3.83	4.21354	0.0204095	0.0004089	0.0395641	0.0008013	0	0	0.233803	0.0030655	0.19725	0.0118236	84.4551	46.607	2.79368	2.79416	0.0005204	31.4977	4.28162	1.31256	0.0411995
26268-02C	MF-1	S	Monte Forte, Avellino	5	0	419D	0.1291	0.000143883	8647.76	90.5106	40415.8	42.5398	422.809	6.02397	6.39168	1.01882	0.695791	1.36678	15.87	2.53	3.01461	0.018283	0.000261	0.0353961	0.0005115	0	0	0.214781	0.0022562	0.168567	0.0078842	78.5733	39.8296	1.8629	1.86343	0.0007174	16.4749	4.66126	1.05168	0.0633725
26268-02D	MF-1	S	Monte Forte, Avellino	6	0	419D	0.1291	0.000143883	22950	93.9849	62199.3	52.7925	710.295	7.27743	45.0961	1.25587	1.07062	2.10346	72.79	2.03	0.718687	0.019965	0.0002054	0.0386929	0.0004026	0	0	0.370441	0.0015562	0.154432	0.0062419	41.7162	36.4898	1.47484	1.47541	0.001952	2.83504	2.70127	0.42038	0.140916
26268-02E	MF-1	S	Monte Forte, Avellino	7	0	419D	0.1291	0.000143883	52419.9	101.624	93056.9	76.2816	1068.47	8.49684	127.728	1.81861	1.60102	3.147	137.87	1.97	0.381873	0.020091	0.0001605	0.0389399	0.0003145	0	0	0.56581	0.001173	0.15552	0.0059644	27.4979	36.7468	1.40927	1.40986	0.0024283	1.44244	1.76813	0.207404	0.125765
26268-02F	MF-1	S	Monte Forte, Avellino	7.5	0	419D	0.1291	0.000143883	53622.9	97.2933	74155.7	59.54	810.345	6.42844	141.596	1.98243	1.27342	2.5078	192.16	2.7	0.26116	0.0191611	0.0001529	0.0371172	0.0002996	0	0	0.7277	0.0014598	0.15525	0.0081417	21.3414	36.6832	1.92374	1.92417	0.0026345	1.41546	1.37465	0.200668	0.11601
26268-02G	MF-1	S	Monte Forte, Avellino	8	0	419D	0.1291	0.000143883	31644.5	96.3224	91441.6	80.7104	1036.72	7.56621	55.8652	1.2946	1.57059	3.09237	61.47	1.43	0.847547	0.0198834	0.000146	0.038533	0.0002862	0	0	0.348184	0.0010981	0.165971	0.0043861	47.7013	39.2164	1.03636	1.03728	0.0017515	2.35718	2.87407	0.315618	0.124731
26268-02H	MF-1	S	Monte Forte, Avellino	8.5	0	419D	0.1291	0.000143883	100957	117.878	476683	312.357	5342.17	22.2128	74.5923	1.49448	8.13243	16.1205	15.85	0.317636	3.27136	0.0197912	8.27e-05	0.0383522	0.000162	0	0	0.21453	0.0002651	0.168507	0.0009875	78.6376	39.8155	0.233318	0.237501	0.0007152	2.07544	4.66673	0.123696	0.0532555
26268-02I	MF-1	S	Monte Forte, Avellino	9	0	419D	0.1291	0.000143883	129515	111.308	727196	458.275	8442.68	33.5361	32.6685	1.33494	12.3623	24.5923	4.57	0.186621	11.8145	0.0205838	8.23e-05	0.0399057	0.0001613	0	0	0.181049	0.0001754	0.168778	0.0005908	93.3498	39.8795	0.139595	0.1465	0.0002224	4.64172	5.53093	0.097031	0.0164641
26268-02J	MF-1	S	Monte Forte, Avellino	10	0	419D	0.1291	0.000143883	81962.5	105.76	490282	319.958	5451.1	22.4178	3.74933	1.22737	8.3597	16.5804	0.775064	0.253722	66.4438	0.0196573	8.14e-05	0.0380898	0.0001596	0	0	0.169433	0.0002342	0.168409	0.0007983	99.541	39.7924	0.188629	0.193773	1.5e-05	99.8368	5.91067	0.138456	0.0012087
26268-02K	MF-1	S	Monte Forte, Avellino	12	0	419D	0.1291	0.000143883	103723	114.635	615606	386.854	6895.84	29.7376	10.0703	1.09175	10.4905	20.8186	1.66	0.179846	31.3098	0.0198239	8.58e-05	0.0384163	0.0001681	0	0	0.170865	0.0001979	0.167215	0.0005797	98.006	39.5102	0.136966	0.143871	6.64e-05	15.8671	5.86108	0.115985	0.0066603
26268-02L	MF-1	S	Monte Forte, Avellino	14	0	419D	0.1291	0.000143883	20878.8	96.616	117307	83.3265	1325.59	8.7901	5.38094	1.08604	2.01249	3.96709	4.62	0.932589	11.2664	0.0198684	0.0001325	0.0385035	0.0002597	0	0	0.179287	0.0008392	0.166798	0.0029092	93.1628	39.4117	0.687396	0.688798	0.0002287	22.7836	5.58537	0.468736	0.020108
26268-02M	MF-1	S	Monte Forte, Avellino	16	0	419D	0.1291	0.000143883	8246.44	97.1508	42633.1	42.6535	502.57	5.75793	3.07777	1.1605	0.736945	1.44177	7.22	2.72	7.47366	0.0205785	0.0002374	0.0398954	0.0004653	0	0	0.193377	0.0022933	0.173192	0.0084422	89.6765	40.9224	1.99473	1.99525	0.0003455	40.8051	5.17788	1.18748	0.0287179
26268-02N	MF-1	S	Monte Forte, Avellino	18	0	419D	0.1291	0.000143883	8779.96	94.5948	50067.4	48.8775	584.147	6.23753	-0.103526	1.12511	0.863039	1.69318	-0.207296	2.25	-258.283	0.0204282	0.000219	0.0396008	0.0004292	0	0	0.175807	0.0019014	0.177777	0.0069906	101.263	42.0057	1.65174	1.6524	-4.26e-05	-300.931	5.69609	1.08305	0.0035717
26268-02O	MF-1	S	Monte Forte, Avellino	25	0	419D	0.1291	0.000143883	4598.47	94.3357	25526.5	35.3901	279.677	5.03499	0.306497	1.05641	0.443114	0.863255	1.2	4.12	41.7518	0.0190567	0.0003442	0.0369127	0.0006746	0	0	0.179338	0.0036882	0.177011	0.012842	98.8393	41.8249	3.03433	3.03469	3.85e-05	596.826	5.58378	2.05942	0.0034336
MF-1 #10
26268-03A	MF-1	S	Monte Forte, Avellino	3	0	419D	0.1291	0.000143883	9457.43	91.4065	10855.1	17.8454	148.749	6.40308	24.4323	1.28571	0.1871	0.657366	225.67	11.89	0.285326	0.0245221	0.001057	0.0476251	0.0020717	0	0	0.873547	0.0086632	0.201456	0.036451	23.0681	47.6008	8.61265	8.61282	0.0025767	5.36539	1.14507	0.992007	0.17561
26268-03B	MF-1	S	Monte Forte, Avellino	4	0	419D	0.1291	0.000143883	4851.39	90.4904	16532.7	24.0776	196.077	6.32723	6.65647	1.25263	0.28414	1.00119	40.49	7.62	1.37911	0.0212935	0.0006879	0.0412968	0.0013482	0	0	0.295069	0.0055221	0.175615	0.0234049	59.566	41.4949	5.53014	5.53033	0.0013541	19.1754	3.39186	1.87305	0.0970328
26268-03C	MF-1	S	Monte Forte, Avellino	5	0	419D	0.1291	0.000143883	6184.83	89.9863	21213.8	26.321	291.599	6.95325	6.90363	1.12448	0.368321	1.28467	32.39	5.28	1.98062	0.024434	0.0005838	0.0474525	0.0011442	0	0	0.290195	0.0042447	0.195154	0.0163117	67.306	46.1116	3.85414	3.85448	0.0010949	16.6843	3.44887	1.46396	0.0868189
26268-03D	MF-1	S	Monte Forte, Avellino	6	0	419D	0.1291	0.000143883	17362.5	92.9898	29976	32.9708	394.277	7.27434	41.9315	1.26557	0.520643	1.8153	139.18	4.2	0.440902	0.0233813	0.0004321	0.045389	0.0008468	0	0	0.576318	0.0031432	0.162354	0.012918	28.1827	38.3617	3.05228	3.05258	0.0024054	3.07868	1.73588	0.545638	0.17091
26268-03E	MF-1	S	Monte Forte, Avellino	7	0	419D	0.1291	0.000143883	35375.1	95.2668	45763.1	47.3019	631.643	8.22659	94.6557	1.33621	0.787718	2.77134	207.67	2.94	0.313131	0.0247624	0.0003236	0.048096	0.0006342	0	0	0.776099	0.0022507	0.157784	0.0090008	20.3366	37.2819	2.12672	2.12712	0.0026682	1.44153	1.28889	0.290091	0.173565
26268-03F	MF-1	S	Monte Forte, Avellino	7.5	0	419D	0.1291	0.000143883	43331.6	101.311	85639.4	58.2002	1178.6	10.8741	99.5897	1.66802	1.47923	5.18618	116.35	1.95	0.555516	0.0246144	0.0002281	0.0478061	0.0004471	0	0	0.506242	0.0012641	0.160549	0.0059399	31.7289	37.9351	1.40349	1.40413	0.0022866	1.70051	1.97628	0.249822	0.128823
26268-03G	MF-1	S	Monte Forte, Avellino	8	0	419D	0.1291	0.000143883	41098.1	96.3627	101916	64.3475	1388.73	12.0786	83.5215	1.54091	1.75263	6.17185	82.36	1.52	0.780602	0.0244836	0.0002138	0.0475496	0.0004189	0	0	0.40525	0.0009988	0.161038	0.0046375	39.7617	38.0506	1.09576	1.09658	0.0020175	1.87434	2.4691	0.246621	0.119096
26268-03H	MF-1	S	Monte Forte, Avellino	8.5	0	419D	0.1291	0.000143883	85297.1	104.225	317448	178.271	4062.61	30.0771	110.07	1.63764	5.41826	19.2241	35.11	0.522573	1.73256	0.0231773	0.0001719	0.0449892	0.0003369	0	0	0.272062	0.000354	0.168813	0.0015991	62.1055	39.8877	0.377845	0.380452	0.001269	1.5193	3.67896	0.130224	0.0756396
26268-03I	MF-1	S	Monte Forte, Avellino	9	0	419D	0.1291	0.000143883	86802.6	105.402	396314	235.802	5097.68	29.1269	71.5107	1.5214	6.76573	24.0001	18.27	0.388706	3.34705	0.0232948	0.0001335	0.0452195	0.0002617	0	0	0.221722	0.0002879	0.168765	0.0011973	76.2001	39.8764	0.282905	0.286375	0.0007969	2.20538	4.51517	0.129996	0.051573
26268-03J	MF-1	S	Monte Forte, Avellino	10	0	419D	0.1291	0.000143883	83556.6	105.032	367177	213.943	4740.2	24.6223	75.2057	1.59583	6.26361	22.2356	20.75	0.44041	2.96071	0.0234068	0.0001221	0.045439	0.0002393	0	0	0.23054	0.0003094	0.170176	0.0013518	73.8952	40.2098	0.319403	0.322532	0.0008741	2.19102	4.34229	0.134336	0.0538258
26268-03K	MF-1	S	Monte Forte, Avellino	12	0	419D	0.1291	0.000143883	36971.8	98.236	158546	109.069	2061.56	12.2702	35.1726	1.42153	2.7127	9.60127	22.41	0.905785	2.75387	0.0235099	0.0001411	0.0456411	0.0002765	0	0	0.235538	0.0006513	0.170233	0.00278	72.3497	40.2233	0.656867	0.658395	0.0009259	4.16571	4.25005	0.276826	0.061361
26268-03L	MF-1	S	Monte Forte, Avellino	14	0	419D	0.1291	0.000143883	10829.6	92.3573	57319.7	49.6259	806.739	7.22592	2.69655	1.15308	0.989666	3.47118	4.71	2.01	14.0712	0.0252274	0.0002278	0.0490075	0.0004464	0	0	0.189111	0.001627	0.176784	0.0062283	93.6035	41.7712	1.47163	1.47237	0.0002139	49.8442	5.2948	0.86149	0.0169829
26268-03M	MF-1	S	Monte Forte, Avellino	16	0	419D	0.1291	0.000143883	3992.16	92.2665	19038.1	23.7832	246.465	5.19369	3.08338	1.19072	0.330033	1.15292	16.15	6.24	3.7572	0.0231159	0.0004887	0.0448688	0.0009577	0	0	0.209047	0.0048442	0.162405	0.0192348	77.7803	38.3738	4.54482	4.54502	0.0007439	40.2068	4.78927	2.32005	0.0574005
26268-03N	MF-1	S	Monte Forte, Avellino	18	0	419D	0.1291	0.000143883	1522.35	91.3718	8347.25	16.9212	128.549	4.7495	1.27845	1.15538	0.144278	0.505495	15.31	13.84	4.74008	0.0276154	0.0010225	0.0536882	0.002004	0	0	0.18235	0.0109535	0.13855	0.0427462	76.0831	32.7373	10.1002	10.1003	0.0008008	95.0998	5.49137	6.01509	0.063149
26268-03O	MF-1	S	Monte Forte, Avellino	25	0	419D	0.1291	0.000143883	125466	109.675	15215.2	25.5446	212.55	5.40344	413.434	2.8022	0.262404	0.921407	2722.88	19.08	0.0242207	0.0251107	0.0006399	0.0487789	0.0012542	0	0	8.26318	0.0164054	0.135478	0.0555742	1.63956	32.0113	13.1312	13.1312	0.0032945	0.683577	0.12102	0.198546	0.0564069
MF-1 #11
26268-04A	MF-1	S	Monte Forte, Avellino	4	0	419D	0.1291	0.000143883	43310.5	93.7532	75685.8	55.1148	1376.84	12.4382	103.965	1.57268	1.30605	6.46536	137.57	2.08	0.631359	0.0330001	0.0002993	0.0642427	0.0005866	0	0	0.573102	0.0013215	0.164717	0.006338	28.7532	38.92	1.49756	1.49819	0.0023862	1.53771	1.74561	0.230691	0.13223
26268-04B	MF-1	S	Monte Forte, Avellino	5	0	419D	0.1291	0.000143883	63743.4	94.8686	127894	81.9292	2427.8	18.5979	143.498	1.99957	2.19882	10.9251	112.79	1.57	0.806994	0.0345703	0.0002656	0.0673203	0.0005206	0	0	0.501009	0.0008021	0.166746	0.0047533	33.2979	39.3995	1.12311	1.12397	0.002234	1.41275	1.99692	0.160173	0.0980149
26268-04C	MF-1	S	Monte Forte, Avellino	6	0	419D	0.1291	0.000143883	93842.1	102.062	400557	223.297	7565.9	49.1487	96.4736	1.70208	6.8408	34.2171	24.37	0.43013	3.7415	0.0346352	0.0002255	0.0674476	0.000442	0	0	0.237077	0.0002772	0.166787	0.001315	70.424	39.4092	0.31071	0.313799	0.0009904	1.83674	4.22238	0.117065	0.0551627
26268-04D	MF-1	S	Monte Forte, Avellino	7	0	419D	0.1291	0.000143883	40668.9	95.6761	220592	127.378	4054.14	26.8241	13.9282	1.10515	3.77359	18.8438	6.38	0.506147	13.8895	0.0336572	0.0002235	0.0655306	0.000438	0	0	0.186255	0.00045	0.16961	0.0015791	91.1834	40.0761	0.373113	0.375778	0.000295	9.22808	5.37607	0.241921	0.0248616
26268-04E	MF-1	S	Monte Forte, Avellino	7.3	0	419D	0.1291	0.000143883	20050.2	90.297	110285	78.3303	1863.08	14.6989	5.46877	1.12689	1.89197	9.42095	5	1.03	16.2496	0.0308557	0.0002447	0.0600394	0.0004795	0	0	0.183148	0.0008376	0.170411	0.0031864	93.1706	40.2654	0.752893	0.75423	0.0002284	24.6435	5.4674	0.457946	0.0180222
26268-04F	MF-1	S	Monte Forte, Avellino	7.8	0	419D	0.1291	0.000143883	16113.5	91.5763	90442.2	65.0782	1510.44	12.4876	4.10442	1.16002	1.55464	7.72592	4.56	1.29	17.5548	0.0304495	0.0002529	0.0592432	0.0004956	0	0	0.179126	0.0010278	0.167649	0.0039858	93.7213	39.6128	0.941781	0.942816	0.00021	34.34	5.59033	0.574586	0.0164159
26268-04G	MF-1	S	Monte Forte, Avellino	8.5	0	419D	0.1291	0.000143883	2026.27	87.0428	10537.3	18.2564	167.288	5.30217	3.26221	1.20496	0.183126	0.900139	30.79	11.37	2.44603	0.028641	0.0009099	0.0556984	0.0017834	0	0	0.191226	0.0082251	0.10131	0.0349324	53.0474	23.938	8.25394	8.25398	0.0015723	38.1141	5.23615	4.30687	0.11271
26268-04H	MF-1	S	Monte Forte, Avellino	9	0	419D	0.1291	0.000143883	2680.74	86.5872	15677.5	21.9475	266.876	5.93139	0.674612	1.10131	0.273146	1.33923	4.27	6.97	18.8831	0.0306388	0.0006838	0.0596143	0.0013402	0	0	0.169613	0.0054893	0.159029	0.0215163	93.8964	37.5761	5.08392	5.08409	0.0002041	201.625	5.90435	3.24112	0.0160119
26268-04I	MF-1	S	Monte Forte, Avellino	10	0	419D	0.1291	0.000143883	6356.37	85.8567	34495.9	36.0637	548.924	7.60598	1.89439	1.21738	0.592851	2.94677	5.52	3.55	13.8283	0.0290408	0.0004039	0.056482	0.0007916	0	0	0.185295	0.0025126	0.17084	0.0108895	92.3221	40.3668	2.57298	2.57337	0.0002568	74.6808	5.404	1.35784	0.0180406
26268-04J	MF-1	S	Monte Forte, Avellino	16	0	419D	0.1291	0.000143883	11574.2	87.7879	57461.9	48.7608	953.21	10.9778	6.96733	1.20311	0.994587	4.90861	12.11	2.09	6.5333	0.0300717	0.0003479	0.0585027	0.0006818	0	0	0.201117	0.0015413	0.167086	0.0064288	83.1808	39.4798	1.519	1.51964	0.000563	18.5003	4.97832	0.767304	0.040629
26268-04K	MF-1	S	Monte Forte, Avellino	25	0	419D	0.1291	0.000143883	20785	90.2253	27006.7	32.3005	495.094	7.79783	55.3992	1.24212	0.465984	2.30701	205.46	4.61	0.427169	0.0333438	0.0005269	0.0649164	0.0010326	0	0	0.770868	0.003485	0.15981	0.0141573	20.7375	37.7607	3.34512	3.34538	0.0026548	2.29331	1.29763	0.452239	0.181815
MF-1 #12
26268-05A	MF-1	S	Monte Forte, Avellino	4	0	419D	0.1291	0.000143883	22279.8	89.284	53752.6	56.9058	645.221	8.75604	42.892	1.25637	0.923848	2.35034	80.24	2.35	0.716638	0.0219226	0.0002982	0.0425298	0.0005844	0	0	0.416785	0.0017134	0.178698	0.0072156	42.9004	42.2234	1.70492	1.70557	0.0019124	2.97765	2.40072	0.411356	0.131274
26268-05B	MF-1	S	Monte Forte, Avellino	5	0	419D	0.1291	0.000143883	21485.8	92.4521	50906.3	56.1509	623.02	6.96043	45.5811	1.4449	0.879699	2.22589	89.55	2.84	0.65211	0.0222597	0.00025	0.0431907	0.00049	0	0	0.422104	0.0018811	0.156248	0.00867	37.0377	36.9188	2.04855	2.04897	0.0021087	3.2199	2.37045	0.445915	0.129116
26268-05C	MF-1	S	Monte Forte, Avellino	6	0	419D	0.1291	0.000143883	67907.6	100.281	95089.3	62.9007	1105.76	10.6057	175.774	1.82974	1.63747	4.1578	185.52	1.94	0.30004	0.0212288	0.0002046	0.0411701	0.0004009	0	0	0.71672	0.0012505	0.164251	0.0058649	22.9248	38.81	1.38578	1.38645	0.0025815	1.05454	1.39571	0.174536	0.118617
26268-05D	MF-1	S	Monte Forte, Avellino	7	0	419D	0.1291	0.000143883	87633.3	108.344	268093	156.941	3117.03	21.4182	149.002	1.69843	4.58845	11.7224	56.12	0.640216	0.998017	0.0213599	0.0001471	0.041427	0.0002883	0	0	0.33007	0.0004345	0.163938	0.0019567	49.7047	38.736	0.462342	0.464353	0.0016844	1.15814	3.03191	0.131744	0.100375
26268-05E	MF-1	S	Monte Forte, Avellino	7.3	0	419D	0.1291	0.000143883	68482.6	98.5312	358298	202.223	4306.09	26.9203	29.6867	1.4109	6.11346	15.6666	8.39	0.39887	6.9254	0.0221559	0.0001389	0.0429873	0.0002722	0	0	0.193596	0.000292	0.170028	0.001229	87.9384	40.1748	0.290387	0.293819	0.0004037	5.11238	5.172	0.15103	0.0268894
26268-05F	MF-1	S	Monte Forte, Avellino	7.6	0	419D	0.1291	0.000143883	85645.6	103.175	465078	267.595	5276.35	31.5801	28.8989	1.20226	7.92289	20.3356	6.3	0.26226	8.71378	0.0209522	0.0001256	0.040628	0.0002462	0	0	0.186821	0.0002343	0.169393	0.0008222	90.7914	40.0247	0.194268	0.199323	0.0003081	4.56399	5.35982	0.125602	0.0253955
26268-05G	MF-1	S	Monte Forte, Avellino	8	0	419D	0.1291	0.000143883	57127.8	102.043	328260	188.673	3653.63	25.1583	8.54678	1.13774	5.59887	14.3532	2.64	0.351194	20.4017	0.0205348	0.0001417	0.0398096	0.0002778	0	0	0.17634	0.0003254	0.169822	0.0011016	96.4395	40.1263	0.260299	0.264113	0.0001189	16.7732	5.67885	0.184802	0.010325
26268-05H	MF-1	S	Monte Forte, Avellino	8.5	0	419D	0.1291	0.000143883	36198.1	96.1272	201875	121.796	2291.15	17.1773	8.32576	1.09171	3.45629	8.82705	4.16	0.545888	13.1407	0.0208678	0.0001569	0.0404625	0.0003075	0	0	0.181	0.0004909	0.169956	0.0017044	94.0271	40.1579	0.402714	0.405194	0.0001997	15.1238	5.53243	0.271578	0.0172194
26268-05I	MF-1	S	Monte Forte, Avellino	9	0	419D	0.1291	0.000143883	23993	91.1247	117158	78.2189	1333.04	12.2772	12.5558	1.10358	2.0128	5.12278	10.78	0.947579	5.07075	0.0208527	0.0001924	0.0404329	0.0003772	0	0	0.206009	0.0007916	0.175207	0.0029386	85.1503	41.3987	0.694331	0.695863	0.0004971	9.27223	4.85998	0.384737	0.0405355
26268-05J	MF-1	S	Monte Forte, Avellino	10	0	419D	0.1291	0.000143883	9228.74	90.5539	53891.2	46.4561	568.03	8.24742	0.259414	1.13569	0.926481	2.3564	0.483907	2.12	104.51	0.0193082	0.0002811	0.0374056	0.000551	0	0	0.172151	0.0016998	0.171969	0.0065502	100.038	40.6335	1.54769	1.54835	-1.61493e-06	-7631.27	5.81721	0.988822	0.000128
26268-05K	MF-1	S	Monte Forte, Avellino	12	0	419D	0.1291	0.000143883	10134.2	93.3663	59130.7	46.7229	656.363	9.52646	0.218227	0.9469	1.02212	2.5855	0.368987	1.6	143.688	0.0202311	0.0002943	0.0392145	0.0005767	0	0	0.171354	0.001587	0.171587	0.0050377	100.281	40.5433	1.19031	1.19117	-9.76818e-06	-957.942	5.84433	0.927512	0.0009581
26268-05L	MF-1	S	Monte Forte, Avellino	16	0	419D	0.1291	0.000143883	35235.1	94.5256	123587	76.0652	1325.1	15.8876	49.4474	1.2727	2.12611	5.40389	40.19	1.03	1.28005	0.0196392	0.0002359	0.0380544	0.0004623	0	0	0.286414	0.0007946	0.167699	0.0031865	58.6017	39.6246	0.752914	0.754208	0.0013864	2.62145	3.49445	0.277689	0.0990512
26268-05M	MF-1	S	Monte Forte, Avellino	18	0	419D	0.1291	0.000143883	8344.24	90.818	48609.3	39.4883	503.371	8.55886	1.81036	1.09764	0.839752	2.12545	3.73	2.26	13.2781	0.0188924	0.0003217	0.0365905	0.0006306	0	0	0.171728	0.0018765	0.161833	0.0070012	94.3744	38.2387	1.65425	1.6548	0.0001881	70.0524	5.83157	1.09428	0.0154985
26268-05N	MF-1	S	Monte Forte, Avellino	25	0	419D	0.1291	0.000143883	10902.4	91.758	63280.1	50.8158	725.617	10.974	2.1765	1.09917	1.09424	2.76693	3.44	1.74	15.9452	0.0209079	0.0003167	0.0405411	0.0006208	0	0	0.172191	0.0014572	0.163317	0.0053848	94.9828	38.5892	1.27232	1.27305	0.0001677	60.2123	5.81585	0.847509	0.0139216
MF-1 #13
26268-06A	MF-1	S	Monte Forte, Avellino	4	0	419D	0.1291	0.000143883	40625.3	96.1173	64984.1	52.8634	834.045	10.9006	102.965	1.73125	1.12023	2.95706	158.85	2.67	0.390461	0.0236299	0.0003094	0.0458762	0.0006065	0	0	0.626759	0.0015691	0.154095	0.0081128	24.5954	36.4102	1.9169	1.91733	0.0025255	1.70458	1.59612	0.250455	0.131241
26268-06B	MF-1	S	Monte Forte, Avellino	5	0	419D	0.1291	0.000143883	15801.1	1003.59	57535.1	52.1404	674.309	9.48734	3.53283	1.80373	0.991472	2.6181	6.16	3.14	9.19406	0.0215894	0.0003045	0.0418769	0.0005969	0	0	0.275433	0.017496	0.258491	0.0198555	93.933	61.077	4.69142	4.69192	0.000203	56.6436	3.63389	6.35795	0.112216
26268-06C	MF-1	S	Monte Forte, Avellino	6	0	419D	0.1291	0.000143883	16960.5	91.5855	69526.2	56.4514	795.058	10.3111	19.5274	1.29017	1.1972	3.16375	28.19	1.86	1.96111	0.0210854	0.0002741	0.0408889	0.0005372	0	0	0.244839	0.001339	0.162079	0.0057182	66.265	38.2968	1.35112	1.35179	0.0011297	6.76228	4.08843	0.547467	0.0789279
26268-06D	MF-1	S	Monte Forte, Avellino	7	0	419D	0.1291	0.000143883	32204.9	91.2719	92883.1	74.5357	1128.63	11.4274	56.5189	1.19614	1.60011	4.22659	61.05	1.29	0.962828	0.0224037	0.0002273	0.0434729	0.0004455	0	0	0.347842	0.0010113	0.167092	0.0039839	48.0705	39.4811	0.941316	0.942344	0.0017392	2.1559	2.8769	0.290948	0.128248
26268-06E	MF-1	S	Monte Forte, Avellino	7.3	0	419D	0.1291	0.000143883	33226.3	93.1284	89522	70.8308	1042.33	10.7634	64.9875	1.29267	1.54221	4.07364	72.83	1.45	0.773145	0.0214716	0.0002224	0.041646	0.0004359	0	0	0.372347	0.0010872	0.156347	0.0044521	42.0171	36.9423	1.05194	1.05275	0.0019419	2.02431	2.68743	0.292192	0.133011
26268-06F	MF-1	S	Monte Forte, Avellino	7.6	0	419D	0.1291	0.000143883	39746.8	93.8318	91612.2	64.8483	1065.71	10.7971	85.552	1.6453	1.5717	4.16876	94.07	1.81	0.600615	0.0215457	0.000219	0.0417911	0.0004292	0	0	0.437062	0.0010899	0.157633	0.0055016	36.0866	37.2462	1.29992	1.30059	0.0021406	1.94928	2.28928	0.249509	0.114735
26268-06G	MF-1	S	Monte Forte, Avellino	8	0	419D	0.1291	0.000143883	39597.5	94.4466	107847	84.2764	1232.63	11.3006	73.7118	1.48097	1.85463	4.90752	68.69	1.38	0.806414	0.0211267	0.0001942	0.0409699	0.0003806	0	0	0.368995	0.0009134	0.165322	0.0042158	44.8331	39.063	0.99612	0.997071	0.0018476	2.03967	2.71186	0.247705	0.112769
26268-06H	MF-1	S	Monte Forte, Avellino	8.5	0	419D	0.1291	0.000143883	44623.4	94.3179	155738	109.538	1942.83	13.3869	66.9049	1.38363	2.66434	7.08676	43.4	0.897864	1.40197	0.0231839	0.0001603	0.0450022	0.0003142	0	0	0.289456	0.0006342	0.161454	0.0027518	55.8256	38.1489	0.650205	0.651594	0.0014794	2.10843	3.45769	0.219306	0.0968005
26268-06I	MF-1	S	Monte Forte, Avellino	9	0	419D	0.1291	0.000143883	156639	122.62	495522	312.815	6213.93	33.8734	248.246	2.25147	8.4527	22.5484	50.76	0.460858	1.20883	0.0233775	0.0001278	0.0453816	0.0002505	0	0	0.320268	0.000286	0.170312	0.0014022	53.2186	40.242	0.331309	0.334332	0.0015667	0.921524	3.12477	0.0893655	0.0746251
26268-06J	MF-1	S	Monte Forte, Avellino	10	0	419D	0.1291	0.000143883	91133.5	111.83	491364	310.137	6528.38	35.182	34.8717	1.37023	8.34455	22.3592	7.22	0.283809	9.04974	0.0248884	0.0001346	0.0483431	0.0002637	0	0	0.188749	0.0002458	0.168891	0.0008865	89.5959	39.9061	0.209459	0.214129	0.0003482	4.3263	5.30496	0.130385	0.0267786
26268-06K	MF-1	S	Monte Forte, Avellino	12	0	419D	0.1291	0.000143883	69351.5	98.279	314924	195.478	3600.06	22.0647	57.0608	1.48294	5.34946	14.3304	18.43	0.479183	3.04593	0.0214131	0.0001317	0.0415313	0.000258	0	0	0.224056	0.0003356	0.170446	0.0014706	76.1568	40.2737	0.347469	0.350356	0.0007983	2.68524	4.46809	0.149974	0.0499972
26268-06L	MF-1	S	Monte Forte, Avellino	16	0	419D	0.1291	0.000143883	23144	88.202	117074	82.4438	1458.76	10.7797	13.7777	1.28235	1.9812	5.32737	12.02	1.12	5.11724	0.0234326	0.0001738	0.0454896	0.0003407	0	0	0.201893	0.0007806	0.167598	0.0034304	83.1152	39.6008	0.810533	0.811734	0.0005652	9.82199	4.95919	0.3871	0.0382968
26268-06M	MF-1	S	Monte Forte, Avellino	18	0	419D	0.1291	0.000143883	6175.63	87.7459	27753	34.0779	328.203	6.45103	4.78471	1.28001	0.469239	1.26288	17.62	4.71	3.31486	0.0222681	0.0004386	0.0432072	0.0008597	0	0	0.227458	0.0032448	0.17634	0.0144441	77.6106	41.6662	3.41287	3.41319	0.0007497	27.7156	4.4012	1.4281	0.0511171
26268-06N	MF-1	S	Monte Forte, Avellino	25	0	419D	0.1291	0.000143883	4381.25	87.109	21304.6	27.451	227.451	5.0524	2.24042	1.05731	0.355677	0.969455	10.89	5.14	4.90241	0.0203635	0.0004535	0.0394739	0.0008888	0	0	0.212889	0.0042461	0.181732	0.0159152	85.4641	42.9404	3.76046	3.76077	0.0004866	49.6941	4.70275	1.99687	0.0399301
MDP-1
26280-01A	MDP-1	S	Marina di vita Fumo	3.00682	0	419F	0.1288	0.000232743	169803	120.923	18834.2	582.827	114.693	10.5406	560.281	3.05904	0.321267	1.25811	2850.55	16.29	0.0235355	0.0255407	0.0023477	0.0496215	0.0046015	0	0	8.63907	0.0157985	0.130239	0.0469981	1.50758	30.6961	11.0769	11.077	0.0032989	0.552193	0.115754	0.182881	0.0638178
26280-01B	MDP-1	S	Marina di vita Fumo	4.2	0	419F	0.1288	0.000232743	243667	141.646	29603.6	82.1292	196.242	11.1449	796.79	3.34429	0.486341	1.9775	2677.9	11.75	0.0283517	0.0288742	0.0016402	0.0561555	0.003215	0	0	8.18931	0.0115342	0.19618	0.0340476	2.39559	46.2375	8.02453	8.02496	0.0032692	0.425732	0.122112	0.140852	0.078433
26280-01C	MDP-1	S	Marina di vita Fumo	5.25	0	419F	0.1288	0.000232743	780602	233.251	70127.7	213.062	464.909	13.5417	2565.02	6.23674	1.12727	4.68447	3719.32	9.93	0.0208771	0.0295254	0.0008606	0.0574319	0.0016869	0	0	11.3188	0.0129826	0.216519	0.0275762	1.91291	51.0309	6.49931	6.49997	0.0032853	0.24827	0.0883484	0.114704	0.0805078
26280-01D	MDP-1	S	Marina di vita Fumo	6.3	0	419F	0.1288	0.000232743	34750	109.663	106972	231.132	732.241	16.0795	59.2622	1.44864	1.74866	7.14562	55.4	1.35	1.42369	0.0299848	0.0006589	0.0583323	0.0012915	0	0	0.324828	0.0010569	0.161547	0.004175	49.7702	38.0748	0.983996	0.9864	0.0016822	2.50059	3.08086	0.325619	0.123084
26280-01E	MDP-1	S	Marina di vita Fumo	7.35	0	419F	0.1288	0.000232743	91243.9	117.591	225567	481.629	1587.5	25.7205	182.096	1.67013	3.67012	15.0677	81.1	0.745567	1.00517	0.0309868	0.0005024	0.0602964	0.0009849	0	0	0.406382	0.0005833	0.166431	0.0022892	40.9788	39.2261	0.539539	0.544177	0.0019767	0.936488	2.4622	0.143625	0.128296
26280-01F	MDP-1	S	Marina di vita Fumo	7.88	0	419F	0.1288	0.000232743	182574	140.418	93796.9	266.523	658.184	15.5506	549.875	3.12743	1.52343	6.26556	590	3.4	0.138039	0.0309573	0.000732	0.0602386	0.0014349	0	0	1.95897	0.002428	0.199646	0.0101598	10.1924	47.0544	2.39452	2.39603	0.003008	0.576117	0.510525	0.123962	0.0978959
26280-01G	MDP-1	S	Marina di vita Fumo	8.4	0	419F	0.1288	0.000232743	75376.9	111.812	395926	837.232	2776.75	39.7899	30.5303	1.30075	6.39877	26.4475	7.8	0.332309	10.4937	0.0311081	0.000446	0.0605342	0.0008744	0	0	0.192557	0.0002997	0.171469	0.0010406	89.1621	40.4134	0.245262	0.255908	0.0003627	4.76959	5.1999	0.155835	0.0303751
26280-01H	MDP-1	S	Marina di vita Fumo	8.93	0	419F	0.1288	0.000232743	36059.2	109.35	208009	444.643	1446.28	23.9915	5.54962	1.31778	3.37079	13.8948	2.69	0.639051	30.0726	0.0307648	0.0005107	0.0598613	0.0010012	0	0	0.174867	0.0005419	0.169002	0.0019859	96.7823	39.8319	0.468057	0.473561	0.0001074	34.0736	5.72669	0.31035	0.0087647
26280-01I	MDP-1	S	Marina di vita Fumo	9.46	0	419F	0.1288	0.000232743	9586.66	99.4476	53729.8	169.194	378.253	12.6374	0.909045	1.1865	0.877196	3.5891	1.69	2.21	48.1072	0.0309784	0.0010355	0.0602799	0.0020297	0	0	0.178659	0.0018631	0.175788	0.0068608	98.5288	41.4313	1.61699	1.61873	4.89e-05	253.252	5.60498	1.0443	0.0040819
26280-01J	MDP-1	S	Marina di vita Fumo	10.51	0	419F	0.1288	0.000232743	8748.07	99.623	49130.6	117.339	349.158	12.3727	1.5878	1.10512	0.801241	3.28188	3.24	2.25	25.4311	0.0313133	0.0011101	0.0609363	0.002176	0	0	0.178487	0.0020419	0.171028	0.0070358	95.9535	40.3095	1.65824	1.65985	0.0001352	93.5815	5.61039	1.14558	0.012135
26280-01K	MDP-1	S	Marina di vita Fumo	12.61	0	419F	0.1288	0.000232743	12061.5	99.7014	66015.7	148.542	463.927	13.4487	3.70207	1.05621	1.08236	4.4098	5.59	1.6	14.497	0.0308135	0.0008937	0.0599567	0.0017518	0	0	0.182178	0.001515	0.167657	0.0049992	92.1539	39.515	1.17826	1.18042	0.0002625	33.4232	5.49656	0.832774	0.0246314
26280-01L	MDP-1	S	Marina di vita Fumo	16.81	0	419F	0.1288	0.000232743	15118.6	100.534	83232.6	181.568	578.824	14.4473	2.77006	1.09586	1.357	5.55987	3.34	1.32	24.1774	0.0306707	0.0007659	0.0596767	0.0015013	0	0	0.182137	0.0012189	0.174336	0.0041272	95.8466	41.0891	0.972727	0.975558	0.0001388	52.3085	5.49781	0.670155	0.012661
26280-01M	MDP-1	S	Marina di vita Fumo	18.91	0	419F	0.1288	0.000232743	6385.37	98.0899	36699.2	84.1701	253.681	11.5788	0.257757	1.16574	0.600894	2.45148	0.701271	3.17	113.915	0.0303694	0.0013866	0.0590863	0.0027179	0	0	0.173724	0.0026769	0.173769	0.0098414	100.168	40.9556	2.31949	2.32067	-5.96738e-06	-3063.97	5.76442	1.54309	0.0005006
26280-01N	MDP-1	S	Marina di vita Fumo	18.91	0	419F	0.1288	0.000232743	1407.24	96.674	7036.03	21.4025	62.5148	10.235	2.21775	1.02734	0.116317	0.470001	31.17	14.44	3.26859	0.038671	0.0063321	0.0753582	0.0124113	0	0	0.19779	0.013598	0.107521	0.0452059	54.4286	25.3417	10.6545	10.6546	0.0015261	48.3927	5.06213	6.88368	0.142032
26280-01O	MDP-1	S	Marina di vita Fumo	26.27	0	419F	0.1288	0.000232743	9447.71	98.1446	52344.6	116.168	350.663	12.3123	3.40347	1.05701	0.858385	3.49658	6.48	2.01	11.9301	0.0294066	0.0010332	0.0571991	0.0020252	0	0	0.179941	0.0018843	0.16265	0.0062996	90.5145	38.3349	1.48473	1.48635	0.0003174	35.3192	5.56498	1.04862	0.0292307
MDP-1 #2
26280-02A	MDP-1	S	Marina di vita Fumo	3.15	0	419F	0.1288	0.000232743	68483.2	104.892	15020.3	41.6457	83.2867	10.4012	222.415	2.00172	0.246113	1.24127	1477.48	13.56	0.0433002	0.0243655	0.0030432	0.0473182	0.0059647	0	0	4.54924	0.0107481	0.139756	0.0403483	3.07219	32.9391	9.5096	9.50979	0.0032465	0.914214	0.219825	0.236276	0.113612
26280-02B	MDP-1	S	Marina di vita Fumo	4.2	0	419F	0.1288	0.000232743	3622.28	97.5615	16272.6	45.1467	70.3356	10.2318	5.02269	1.10279	0.266891	1.34476	30.77	6.76	1.61569	0.018983	0.0027617	0.0367682	0.0054129	0	0	0.221892	0.0059877	0.131268	0.0210388	59.2242	30.9385	4.95858	4.9589	0.0013655	22.4848	4.51171	2.70153	0.119702
26280-02C	MDP-1	S	Marina di vita Fumo	5.25	0	419F	0.1288	0.000232743	4266.01	97.7778	20826.6	54.3888	82.4544	10.4224	4.16168	1.0758	0.342894	1.72111	19.84	5.13	2.28382	0.0173251	0.0021902	0.0335185	0.0042928	0	0	0.203404	0.0046767	0.145266	0.016012	71.5043	34.2376	3.77382	3.77432	0.0009541	26.5634	4.92231	2.30204	0.0861283
26280-02D	MDP-1	S	Marina di vita Fumo	5.9	0	419F	0.1288	0.000232743	6549.37	97.304	33074.2	79.3723	124.342	10.6451	3.60675	1.11193	0.543421	2.73325	10.85	3.35	3.97298	0.0164928	0.0014121	0.0318872	0.0027678	0	0	0.197046	0.0029367	0.165687	0.0104112	84.1914	39.0507	2.45378	2.4548	0.0005292	32.1595	5.08134	1.49227	0.0461204
26280-02E	MDP-1	S	Marina di vita Fumo	6.6	0	419F	0.1288	0.000232743	14670.8	97.7022	80545.3	175.889	319.433	12.1327	6.59612	1.10277	1.3157	6.65626	8.2	1.37	5.58655	0.0175038	0.000665	0.0338687	0.0013035	0	0	0.182308	0.0012255	0.158955	0.0042716	87.309	37.464	1.00676	1.00904	0.0004247	17.7353	5.49268	0.673123	0.0372893
26280-02F	MDP-1	S	Marina di vita Fumo	7.35	0	419F	0.1288	0.000232743	55598.7	102.998	327726	686.066	1255.95	21.7594	4.4902	1.11634	5.33554	27.0833	1.38	0.342102	32.3152	0.0170038	0.0002947	0.0328888	0.0005777	0	0	0.170382	0.000327	0.167354	0.0010766	98.3656	39.4434	0.253742	0.263567	5.44e-05	36.9772	5.87771	0.192181	0.0049123
26280-02G	MDP-1	S	Marina di vita Fumo	7.88	0	419F	0.1288	0.000232743	80411	105.925	475725	993.111	1808.47	28.3177	3.18926	1.14339	7.72778	39.3139	0.674803	0.241925	65.5211	0.0169084	0.0002649	0.0327019	0.0005192	0	0	0.170138	0.0002372	0.169195	0.0007661	99.5911	39.8775	0.180566	0.19442	1.33e-05	106.747	5.88616	0.139594	0.0012037
26280-02H	MDP-1	S	Marina di vita Fumo	8.4	0	419F	0.1288	0.000232743	15754.9	99.8062	89371.6	192.754	341.944	12.3637	2.87345	1.04121	1.45415	7.38567	3.23	1.17	13.7571	0.0169974	0.0006147	0.0328762	0.0012049	0	0	0.177154	0.0011313	0.168587	0.0036753	95.2972	39.734	0.866213	0.869185	0.0001572	42.1142	5.65272	0.639493	0.0149593
26280-02I	MDP-1	S	Marina di vita Fumo	8.93	0	419F	0.1288	0.000232743	33358.2	101.769	33067.4	75.8069	125.257	10.6493	90.5783	1.5705	0.541008	2.73269	273.76	4.76	0.159867	0.0167392	0.0014233	0.0323701	0.0027897	0	0	1.00821	0.0033106	0.191925	0.0145083	19.0408	45.2346	3.41941	3.42039	0.0027116	1.76378	0.992096	0.328443	0.161724
26280-02J	MDP-1	S	Marina di vita Fumo	9.46	0	419F	0.1288	0.000232743	4602.72	96.5712	26400.5	62.6647	98.457	10.4148	1.18042	1.10312	0.43285	2.18174	4.46	4.17	9.64426	0.0164526	0.0017405	0.0318083	0.0034114	0	0	0.173874	0.003655	0.161596	0.0129682	93.0716	38.0864	3.05644	3.05721	0.0002317	103.606	5.75952	2.10512	0.020244
26280-02K	MDP-1	S	Marina di vita Fumo	10.51	0	419F	0.1288	0.000232743	3965.56	97.6559	23007	56.5082	86.8204	10.3697	-0.559091	1.13674	0.377051	1.9013	-2.42	4.93	-17.9625	0.0166587	0.0019899	0.0322124	0.0039003	0	0	0.171975	0.0042456	0.180266	0.0153198	104.973	42.4867	3.61067	3.61149	-0.0001669	-172.03	5.82321	2.47233	0.0143012
26280-02L	MDP-1	S	Marina di vita Fumo	12.61	0	419F	0.1288	0.000232743	1603.61	98.3603	9430.83	28.6976	42.3697	10.0347	0.638532	1.10699	0.155428	0.779363	6.72	11.65	7.69494	0.0197305	0.0046731	0.0382333	0.0091595	0	0	0.168708	0.0103554	0.149947	0.036282	89.0103	35.3409	8.55121	8.55145	0.0003677	188.108	5.93612	6.1472	0.0326327
26280-02M	MDP-1	S	Marina di vita Fumo	16.81	0	419F	0.1288	0.000232743	7703.15	98.4831	45360.3	100.462	181.656	11.092	-2.0709	1.08947	0.741759	3.74857	-4.57	2.4	-10.1614	0.0177293	0.0010827	0.0343109	0.0021222	0	0	0.169814	0.0021782	0.184581	0.0074956	108.855	43.5037	1.76662	1.76836	-0.0002969	-47.7203	5.89741	1.28461	0.0267489
26280-02N	MDP-1	S	Marina di vita Fumo	18.91	0	419F	0.1288	0.000232743	981.406	96.0152	5610.29	29.1165	32.6014	9.98333	-2.35236	1.10669	0.0924751	0.463634	-41.6	19.57	-1.61241	0.0255335	0.0078195	0.0496075	0.0153264	0	0	0.17354	0.0169893	0.299487	0.0608565	172.822	70.5853	14.3428	14.3434	-0.0024394	-47.3207	5.77058	9.80398	0.206911
26280-02O	MDP-1	S	Marina di vita Fumo	26.27	0	419F	0.1288	0.000232743	20639.6	98.9824	8630.6	45.3998	38.6309	10.0146	63.169	1.45804	0.142783	0.713233	723.45	16.8	0.0709743	0.0195999	0.0050813	0.0379774	0.0099595	0	0	2.36376	0.0128132	0.205122	0.0511396	8.67857	48.3449	12.0529	12.0532	0.0030587	2.3595	0.423093	0.542129	0.18036
MDP-1 #3
26280-03A	MDP-1	S	Marina di vita Fumo	3.15	0	419F	0.1288	0.000232743	61867.3	104.711	18201.3	76.9228	95.2906	10.4677	197.702	1.73732	0.294817	3.28491	1096.59	9.79	0.0560675	0.0234252	0.0025735	0.0454752	0.0050442	0	0	3.43158	0.0078953	0.159183	0.029383	4.63903	37.5178	6.92518	6.92551	0.003194	0.896311	0.291427	0.230095	0.143467
26280-03B	MDP-1	S	Marina di vita Fumo	4.2	0	419F	0.1288	0.000232743	6513.82	97.625	20681.5	112.811	100.383	10.4252	8.85758	1.06232	0.34679	3.73253	41.77	5.01	1.31712	0.0209834	0.0021795	0.040689	0.0042719	0	0	0.307155	0.0046314	0.183849	0.0156528	59.9035	43.3313	3.68915	3.68998	0.0013428	12.2483	3.25829	1.50908	0.121746
26280-03C	MDP-1	S	Marina di vita Fumo	5.25	0	419F	0.1288	0.000232743	15520.1	97.8265	57959.8	132.029	243.664	11.5006	20.367	1.25121	0.950793	10.4604	35.03	2.15	1.3911	0.0186134	0.0008787	0.0360437	0.0017223	0	0	0.266946	0.0017018	0.163563	0.0066451	61.3288	38.5501	1.56616	1.56771	0.001295	6.2634	3.74954	0.638089	0.0997064
26280-03D	MDP-1	S	Marina di vita Fumo	5.9	0	419F	0.1288	0.000232743	148080	126.233	81210.2	178.752	354.201	12.4878	452.934	2.94631	1.32806	14.6565	557.74	3.66	0.0909935	0.0193753	0.0006833	0.0375371	0.0013393	0	0	1.82346	0.0022202	0.159524	0.0109658	8.74954	37.5982	2.58449	2.58538	0.0030563	0.657879	0.548477	0.121773	0.102718
26280-03E	MDP-1	S	Marina di vita Fumo	6.6	0	419F	0.1288	0.000232743	45588.8	100.204	258264	545.814	1050.71	19.3499	8.21125	1.12109	4.20678	46.6105	3.19	0.43583	14.8837	0.0181527	0.0003345	0.0351407	0.0006557	0	0	0.177228	0.0004053	0.168868	0.0013659	95.4164	39.8004	0.321928	0.329867	0.0001532	16.0805	5.65035	0.228986	0.0132932
26280-03F	MDP-1	S	Marina di vita Fumo	7.35	0	419F	0.1288	0.000232743	5269.85	97.7991	29514.1	75.8634	114.528	10.4875	0.564388	1.22751	0.487203	5.3266	1.89	4.12	23.5901	0.0170887	0.001565	0.0330552	0.0030674	0	0	0.176895	0.0032903	0.172325	0.0127354	97.5533	40.6152	3.00155	3.00245	8.16e-05	285.833	5.661	1.86267	0.0064879
26280-03G	MDP-1	S	Marina di vita Fumo	7.88	0	419F	0.1288	0.000232743	1644.02	96.7058	9052.9	38.3877	24.8998	9.98528	-1.7358	1.05271	0.15447	1.63384	-18.38	11.15	-1.65816	0.0117233	0.0047013	0.0225388	0.0092147	0	0	0.174059	0.0102468	0.229589	0.0348221	132.092	54.1114	8.20704	8.20762	-0.0010752	-59.9328	5.75339	5.89541	0.0982125
26280-03H	MDP-1	S	Marina di vita Fumo	8.4	0	419F	0.1288	0.000232743	2558.95	97.6736	14879.3	43.0691	65.5785	10.2471	0.638206	1.07277	0.248099	2.68536	4.21	7.07	11.9705	0.0192278	0.0030047	0.0372479	0.0058893	0	0	0.168683	0.0064472	0.157379	0.0220769	93.4355	37.0925	5.20323	5.20366	0.0002195	191.306	5.93698	3.82777	0.0199554
26280-03I	MDP-1	S	Marina di vita Fumo	8.93	0	419F	0.1288	0.000232743	3152.05	98.3439	18088.6	48.0807	67.7088	10.2833	-1.51627	1.10208	0.300908	3.26456	-8.24	5.99	-5.19364	0.0163754	0.0024872	0.0316572	0.0048749	0	0	0.171317	0.005352	0.196952	0.0186693	115.13	46.4194	4.40009	4.40089	-0.0005071	-69.1225	5.84558	3.12857	0.0451473
26280-03J	MDP-1	S	Marina di vita Fumo	9.46	0	419F	0.1288	0.000232743	369.267	97.0747	2605.24	33.7509	11.2752	9.8952	0.88319	1.07917	0.0402426	0.470185	35.89	43.86	1.48919	0.0203946	0.0178989	0.0395349	0.0350823	0	0	0.150072	0.039461	0.0442553	0.136766	29.5382	10.4306	32.2345	32.2345	0.0023597	126.829	6.6745	26.3386	0.207572
26280-03K	MDP-1	S	Marina di vita Fumo	10.51	0	419F	0.1288	0.000232743	1230.58	97.4364	6836.08	24.0328	33.638	10.0762	0.0192168	1.06226	0.115709	1.23375	0.271621	15.01	204.359	0.0211704	0.0063418	0.0410556	0.0124301	0	0	0.173937	0.0137794	0.174536	0.046901	100.487	41.1362	11.0539	11.0542	-1.67e-05	-5188.58	5.7574	7.93345	0.0015274
26280-03L	MDP-1	S	Marina di vita Fumo	12.61	0	419F	0.1288	0.000232743	2581.4	96.1823	14311.1	46.6484	62.1111	10.1813	0.667499	1.18261	0.236791	2.58282	4.61	8.17	10.8531	0.0191059	0.003132	0.0370091	0.0061389	0	0	0.178297	0.0066511	0.165778	0.0252793	93.108	39.0721	5.958	5.95842	0.0002305	199.072	5.61642	3.73557	0.0187217
26280-03M	MDP-1	S	Marina di vita Fumo	16.81	0	419F	0.1288	0.000232743	2713.57	95.4996	14183.5	47.6976	53.6857	10.1578	0.656852	1.1373	0.232843	2.55979	4.61	7.99	9.52144	0.0168016	0.0031792	0.0324925	0.0062312	0	0	0.190607	0.0067186	0.177895	0.0247806	93.4525	41.928	5.84044	5.84093	0.000219	191.681	5.25323	3.52949	0.0183564
26280-03N	MDP-1	S	Marina di vita Fumo	18.91	0	419F	0.1288	0.000232743	831.347	95.578	4180.95	28.8149	20.4972	9.94025	0.51127	1.13916	0.0661062	0.754564	12.65	28.18	4.6876	0.0225997	0.0109602	0.0438571	0.0214823	0	0	0.205686	0.0236596	0.169442	0.0874148	82.4783	39.9357	20.6025	20.6026	0.0005866	234.18	4.86763	11.5168	0.0491279
26280-03O	MDP-1	S	Marina di vita Fumo	26.27	0	419F	0.1288	0.000232743	1688.05	95.543	4120.83	17.7502	17.5848	9.9702	3.79267	1.14696	0.0672959	0.743713	92.18	27.88	0.542139	0.0190826	0.0108196	0.0369634	0.0212067	0	0	0.410285	0.0232644	0.136311	0.0864156	33.2433	32.127	20.3671	20.3672	0.0022358	30.9328	2.43879	5.67377	0.182757
MDP-1 #4
26280-04A	MDP-1	S	Marina di vita Fumo	3.15	0	419F	0.1288	0.000232743	83115	107.463	61561.1	137.111	639.146	14.9764	244.692	2.12821	1.0072	5.53851	397.37	3.48	0.30762	0.046352	0.001087	0.0904138	0.0021307	0	0	1.34976	0.0021512	0.166769	0.0104789	12.3574	39.3058	2.46975	2.47077	0.0029355	0.882917	0.740988	0.159407	0.124455
26280-04B	MDP-1	S	Marina di vita Fumo	4.2	0	419F	0.1288	0.000232743	24119.6	103.124	83456.8	191.776	680.49	15.4675	34.046	1.26427	1.3649	7.50842	40.8	1.52	2.35181	0.0364331	0.000829	0.0709716	0.001625	0	0	0.289045	0.0012724	0.169851	0.0046945	58.8123	40.032	1.10644	1.1088	0.0013793	3.82802	3.46258	0.440594	0.108856
26280-04C	MDP-1	S	Marina di vita Fumo	5.25	0	419F	0.1288	0.000232743	70207.1	109.982	215957	471.87	1558.81	25.2523	118.535	1.65665	3.51659	19.4292	55.13	0.77108	1.54651	0.0323996	0.0005251	0.0630657	0.0010295	0	0	0.326555	0.0005392	0.164245	0.002362	50.3338	38.7109	0.556692	0.561071	0.0016633	1.42914	3.06455	0.165238	0.106295
26280-04D	MDP-1	S	Marina di vita Fumo	5.9	0	419F	0.1288	0.000232743	75107.8	109.789	423431	890.92	2650.34	38.3937	17.0992	1.31526	6.88338	38.0951	4.06	0.312555	18.2162	0.0281555	0.0004081	0.0547468	0.0008	0	0	0.17848	0.0002737	0.168312	0.0009772	94.4333	39.6694	0.230318	0.24122	0.0001861	9.42889	5.6106	0.153538	0.0151567
26280-04E	MDP-1	S	Marina di vita Fumo	6.6	0	419F	0.1288	0.000232743	29500	101.43	161617	342.811	995.849	18.9133	8.38994	1.2454	2.63288	14.5403	5.21	0.773732	13.9508	0.0276642	0.0005257	0.0537839	0.0010306	0	0	0.183273	0.0006428	0.169635	0.0023996	92.6834	39.9811	0.565554	0.570152	0.0002447	17.2797	5.4637	0.351189	0.0196097
26280-04F	MDP-1	S	Marina di vita Fumo	7.35	0	419F	0.1288	0.000232743	13457.7	99.9325	65682.5	150.474	403.639	12.8187	8.09557	1.03301	1.07582	5.9093	12.31	1.57	5.86227	0.0274535	0.0008723	0.0533707	0.0017098	0	0	0.204618	0.0015338	0.169776	0.0049339	83.0722	40.0144	1.16286	1.16511	0.0005667	13.5837	4.89304	0.750515	0.0542623
26280-04G	MDP-1	S	Marina di vita Fumo	7.88	0	419F	0.1288	0.000232743	2176.96	96.2334	11963.1	81.8337	70.8959	10.2987	1.78934	1.10082	0.197721	1.07629	14.8	9.11	4.65775	0.0262428	0.0038127	0.0509977	0.0074731	0	0	0.1801	0.0079748	0.137714	0.0283363	76.5704	32.4578	6.67851	6.67877	0.0007844	64.7092	5.5601	4.43417	0.0682954
26280-04H	MDP-1	S	Marina di vita Fumo	8.4	0	419F	0.1288	0.000232743	1953.35	95.6873	10919.2	79.921	67.1646	10.1857	0.374493	1.05478	0.180357	0.982374	3.4	9.57	21.0994	0.0272672	0.0041355	0.0530057	0.0081058	0	0	0.177161	0.0086864	0.168913	0.0298557	95.4774	39.8111	7.03658	7.03695	0.0001511	357.825	5.65245	4.91003	0.0136972
26280-04I	MDP-1	S	Marina di vita Fumo	8.93	0	419F	0.1288	0.000232743	1092.21	94.5112	6535.34	42.1347	54.2312	10.1824	-0.240869	1.13576	0.107824	0.58797	-3.65	17.23	-26.5502	0.0368353	0.006917	0.0717599	0.0135576	0	0	0.165698	0.0143462	0.17926	0.0534111	108.345	42.2496	12.5883	12.5885	-0.0002799	-372.245	6.04402	8.6711	0.0232683
26280-04J	MDP-1	S	Marina di vita Fumo	9.46	0	419F	0.1288	0.000232743	1156.26	93.9651	6459.83	23.6944	48.4281	10.1511	-1.71239	1.1201	0.106127	0.581176	-26.39	17.26	-3.33434	0.0334341	0.0070089	0.0650932	0.0137378	0	0	0.178221	0.0144939	0.259406	0.0535518	145.755	61.1388	12.6213	12.6218	-0.0015328	-63.8117	5.61878	8.14398	0.127442
26280-04K	MDP-1	S	Marina di vita Fumo	10.51	0	419F	0.1288	0.000232743	2769.58	95.6227	14993.2	41.0692	87.071	10.2989	-1.44715	1.05825	0.247119	1.3489	-9.58	7.01	-7.08116	0.0258215	0.0030546	0.050172	0.0059872	0	0	0.183333	0.0063396	0.213712	0.0218571	116.728	50.3695	5.1514	5.15221	-0.0005606	-68.3434	5.46191	3.46269	0.050511
26280-04L	MDP-1	S	Marina di vita Fumo	12.61	0	419F	0.1288	0.000232743	4454.87	95.8376	24266.4	59.6225	159.778	10.888	2.18727	1.1588	0.398848	2.18319	8.97	4.75	8.62251	0.0294143	0.0020049	0.0572141	0.0039298	0	0	0.182719	0.0039407	0.157997	0.014728	86.5868	37.2383	3.47119	3.47185	0.0004489	58.064	5.48027	2.15964	0.0370122
26280-04M	MDP-1	S	Marina di vita Fumo	16.81	0	419F	0.1288	0.000232743	2454.98	96.0175	13262.4	41.9179	82.2448	10.3138	1.52674	1.17107	0.217204	1.19318	11.5	8.82	6.35713	0.0278089	0.0034878	0.0540674	0.0068362	0	0	0.1849	0.0072415	0.152505	0.0273121	82.5894	35.9437	6.43711	6.43744	0.0005828	82.0543	5.41554	3.92175	0.0476665
26280-04N	MDP-1	S	Marina di vita Fumo	18.91	0	419F	0.1288	0.000232743	819.142	95.603	5214.59	33.7899	45.6969	10.1118	0.395401	1.18615	0.0831972	0.469144	7.77	23.32	13.6787	0.0403563	0.0089313	0.0786616	0.0175058	0	0	0.16107	0.0188084	0.140787	0.0721353	87.5405	33.182	17.0014	17.0015	0.000417	348.045	6.21794	11.6953	0.0335683
26280-04O	MDP-1	S	Marina di vita Fumo	26.27	0	419F	0.1288	0.000232743	212481	144.576	6190.41	30.0558	52.855	10.1273	704.865	3.57176	0.106402	0.556937	10837.4	61.83	0.0088719	0.0365062	0.0069954	0.0711149	0.0137113	0	0	32.6692	0.0885467	0.315712	0.165973	0.966373	74.4092	39.1168	39.1171	0.003317	0.512887	0.0306094	0.271049	0.0440987
MDP-1 #5
26280-05A	MDP-1	S	Marina di vita Fumo	3.15	0	419F	0.1288	0.000232743	172678	125.38	16461.4	63.9674	88.1782	10.4203	559.41	3.15666	0.2588	0.772783	3536.22	20.98	0.0186048	0.0250506	0.0029607	0.048661	0.005803	0	0	10.9155	0.0215767	0.359529	0.0602563	3.29375	84.736	14.2013	14.2021	0.0032391	0.57045	0.091613	0.197677	0.059156
26280-05B	MDP-1	S	Marina di vita Fumo	4.2	0	419F	0.1288	0.000232743	378330	169.527	97192.2	574.579	446.781	13.1901	1218.31	4.4842	1.54779	4.5627	1287.72	4.83	0.0432239	0.0212278	0.0006269	0.041168	0.0012288	0	0	3.99884	0.0034479	0.155651	0.0143491	3.89259	36.6853	3.3819	3.38255	0.003219	0.373099	0.250084	0.0862287	0.0975206
26280-05C	MDP-1	S	Marina di vita Fumo	5.25	0	419F	0.1288	0.000232743	52860.9	107.646	123188	269.276	545.819	14.132	108.767	1.64518	2.00684	5.78307	88.67	1.34	0.591345	0.02001	0.0005183	0.038781	0.0010159	0	0	0.430924	0.0009292	0.167518	0.004104	38.8961	39.4821	0.967262	0.969891	0.0020465	1.53586	2.32191	0.21575	0.126903
26280-05D	MDP-1	S	Marina di vita Fumo	5.9	0	419F	0.1288	0.000232743	146563	121.707	39024.4	100.677	165.594	10.9004	473.005	2.61384	0.638036	1.83201	1212.85	6.86	0.0412406	0.0190989	0.0012574	0.0369953	0.0024646	0	0	3.75807	0.0055313	0.138238	0.0203061	3.67864	32.5813	4.7859	4.78626	0.0032262	0.560472	0.266109	0.147197	0.0977258
26280-05E	MDP-1	S	Marina di vita Fumo	6.6	0	419F	0.1288	0.000232743	144776	120.257	212520	461.185	862.202	17.4655	372.661	2.07358	3.47031	9.97679	175.68	0.983506	0.272522	0.0182911	0.0003707	0.0354119	0.0007266	0	0	0.682518	0.0007083	0.159177	0.0029849	23.3303	37.5163	0.7035	0.706761	0.0025679	0.565566	1.46568	0.103823	0.131016
26280-05F	MDP-1	S	Marina di vita Fumo	7.35	0	419F	0.1288	0.000232743	308730	153.777	267977	570.826	1159.91	20.5448	899.547	3.82746	4.36593	12.5802	337.08	1.45	0.152038	0.0195634	0.0003467	0.0379057	0.0006796	0	0	1.15689	0.0008775	0.151775	0.0043428	13.1219	35.7718	1.02354	1.02558	0.0029099	0.430916	0.864562	0.0758638	0.10492
26280-05G	MDP-1	S	Marina di vita Fumo	7.88	0	419F	0.1288	0.000232743	132314	117.162	238336	501.611	1028.51	19.2858	309.154	2.64686	3.8835	11.1887	130.24	1.12	0.392425	0.0195106	0.000366	0.0378023	0.0007174	0	0	0.557412	0.0005602	0.169845	0.0033723	30.4835	40.0305	0.794809	0.798095	0.0023283	0.865087	1.79479	0.100554	0.0976565
26280-05H	MDP-1	S	Marina di vita Fumo	8.4	0	419F	0.1288	0.000232743	78316	110.028	334005	701.985	1322.09	22.6786	74.4689	1.5	5.43852	15.6799	22.4	0.451371	2.09245	0.0179129	0.0003074	0.0346706	0.0006026	0	0	0.235596	0.0003507	0.169863	0.0013937	72.1752	40.0349	0.328478	0.336354	0.0009317	2.0634	4.24902	0.149027	0.0660633
26280-05I	MDP-1	S	Marina di vita Fumo	8.93	0	419F	0.1288	0.000232743	50512.4	101.28	238775	504.294	906.685	17.9274	34.9838	1.22547	3.89156	11.2093	14.71	0.515281	3.05873	0.0172009	0.0003402	0.0332752	0.0006669	0	0	0.21237	0.0004396	0.169552	0.0016017	79.9312	39.9617	0.377501	0.384349	0.0006719	3.62134	4.71424	0.207249	0.0543337
26280-05J	MDP-1	S	Marina di vita Fumo	9.46	0	419F	0.1288	0.000232743	41394.7	100.613	197090	420.213	708.701	15.8151	26.0264	1.20655	3.21948	9.25242	13.23	0.613206	3.21189	0.0162551	0.0003628	0.0314214	0.0007112	0	0	0.210368	0.0005228	0.171899	0.0019055	81.8097	40.5148	0.449108	0.455038	0.000609	4.79885	4.75917	0.248817	0.0499791
26280-05K	MDP-1	S	Marina di vita Fumo	10.51	0	419F	0.1288	0.000232743	30448.4	101.299	140338	365.601	528.746	14.0223	24.8264	1.13555	2.26872	6.58819	17.9	0.819028	2.51518	0.0172175	0.0004567	0.0333076	0.0008953	0	0	0.219589	0.0007453	0.16723	0.0025565	76.2419	39.4143	0.602535	0.606731	0.0007955	4.70607	4.5591	0.339785	0.0696602
26280-05L	MDP-1	S	Marina di vita Fumo	12.61	0	419F	0.1288	0.000232743	10858	97.6759	52531.4	118.413	211.934	11.2164	7.71855	1.12018	0.866467	2.46609	14.58	2.12	3.24537	0.0180737	0.0009567	0.0349858	0.0018753	0	0	0.205035	0.0018587	0.162684	0.0065829	79.4403	38.3428	1.5515	1.55305	0.0006883	15.034	4.88311	0.907619	0.0594821
26280-05M	MDP-1	S	Marina di vita Fumo	16.81	0	419F	0.1288	0.000232743	9992.75	97.7121	47861.9	111.841	201.946	11.1957	5.00578	1.08719	0.789299	2.24688	10.38	2.25	4.77298	0.018914	0.0010487	0.0366328	0.0020555	0	0	0.207147	0.0020345	0.177397	0.0070301	85.7405	41.8105	1.6569	1.65862	0.0004773	22.8438	4.83326	0.983321	0.0426877
26280-05N	MDP-1	S	Marina di vita Fumo	18.91	0	419F	0.1288	0.000232743	13109.4	100.638	63632	143.685	271.669	11.7534	8.57461	1.06925	1.04526	2.98721	13.42	1.67	3.74996	0.0192176	0.0008316	0.0372279	0.00163	0	0	0.205208	0.001585	0.166389	0.0052429	81.1811	39.2162	1.23568	1.23771	0.00063	12.9857	4.87899	0.773336	0.0588709
26280-05O	MDP-1	S	Marina di vita Fumo	26.27	0	419F	0.1288	0.000232743	20180.7	103.007	61215.9	181.085	248.589	11.5815	32.1599	1.44022	0.987981	2.87379	53.26	2.39	0.914924	0.0186125	0.0008674	0.036042	0.0017001	0	0	0.334217	0.0017416	0.176408	0.0073265	52.8215	41.5776	1.72675	1.72839	0.00158	4.54933	2.99427	0.52148	0.110176
MDP-1 #6
26281-01A	MDP-1	S	Marina di vita Fumo	3.15	0	419F	0.1285	0.000196761	86999.9	117.39	44320.8	117.916	321.37	12.0652	265.963	2.12157	0.722051	2.27258	602.69	4.88	0.143811	0.0329311	0.0012371	0.0641074	0.0024249	0	0	1.97149	0.003783	0.17443	0.0146196	8.84852	41.0148	3.43757	3.43814	0.003053	0.811174	0.507282	0.191911	0.123315
26281-01B	MDP-1	S	Marina di vita Fumo	4.2	0	419F	0.1285	0.000196761	12090	102.265	52902.3	121.023	332.914	12.2557	10.3518	1.26804	0.867609	2.71261	19.52	2.39	3.82501	0.0284029	0.0010461	0.0552318	0.0020504	0	0	0.228007	0.0019444	0.171703	0.0073994	75.3873	40.3737	1.73984	1.74094	0.0008241	12.7697	4.39055	0.853697	0.0658162
26281-01C	MDP-1	S	Marina di vita Fumo	5.25	0	419F	0.1285	0.000196761	24999.2	107.584	120924	260.086	738.189	16.0618	15.2089	1.26028	1.97826	6.20048	12.58	1.04	5.77274	0.0276271	0.0006014	0.0537112	0.0011789	0	0	0.206773	0.0009006	0.171137	0.0032408	82.8642	40.2406	0.762026	0.764514	0.0005737	8.81019	4.84198	0.436087	0.0484341
26281-01D	MDP-1	S	Marina di vita Fumo	5.9	0	419F	0.1285	0.000196761	43734.9	104.483	241265	513.414	1472.8	24.2424	10.6196	1.33082	3.93721	12.371	4.41	0.553082	16.5023	0.0277075	0.0004563	0.0538687	0.0008945	0	0	0.181759	0.000444	0.17051	0.0017127	93.9385	40.093	0.402707	0.407362	0.0002027	15.0383	5.50927	0.244642	0.0156814
26281-01E	MDP-1	S	Marina di vita Fumo	6.6	0	419F	0.1285	0.000196761	119166	120.589	696365	1459.76	4051.24	55.3894	12.5078	1.104	11.3224	35.7066	1.81	0.159549	38.5342	0.0265085	0.0003626	0.0515186	0.0007109	0	0	0.172215	0.0001895	0.168651	0.0005218	98.071	39.6561	0.122685	0.136897	6.43e-05	14.4637	5.81502	0.110168	0.0068095
26281-01F	MDP-1	S	Marina di vita Fumo	7.35	0	419F	0.1285	0.000196761	54284.4	99.5447	320539	680.43	1830.24	28.3442	3.59564	1.18622	5.23123	16.4359	1.12	0.371057	60.6603	0.02597	0.0004024	0.050463	0.0007888	0	0	0.169805	0.0003206	0.168237	0.0011575	99.2209	39.5586	0.27217	0.278832	2.57e-05	85.0363	5.8977	0.189095	0.002127
26281-01G	MDP-1	S	Marina di vita Fumo	7.88	0	419F	0.1285	0.000196761	54088.2	101.217	198946	419.552	1164.48	20.675	69.9912	1.47162	3.24813	10.2011	35.26	0.741643	1.98356	0.0266171	0.0004728	0.0517314	0.0009269	0	0	0.272489	0.0005326	0.169056	0.0022764	62.0973	39.7514	0.535264	0.538716	0.0012693	2.15434	3.67317	0.19562	0.0844462
26281-01H	MDP-1	S	Marina di vita Fumo	8.4	0	419F	0.1285	0.000196761	17399.1	97.5751	101854	219.633	610.295	14.7617	1.91768	1.0358	1.67112	5.22263	1.88	1.01	37.9643	0.0271257	0.0006565	0.0527283	0.0012868	0	0	0.170374	0.0009649	0.166649	0.0031799	97.9556	39.1852	0.747713	0.750118	6.81e-05	87.5281	5.87797	0.567179	0.0063625
26281-01I	MDP-1	S	Marina di vita Fumo	8.93	0	419F	0.1285	0.000196761	2826.32	92.9934	16041.4	42.8585	83.0543	10.3618	1.23331	1.09252	0.265731	0.822533	7.59	6.73	8.02387	0.0232202	0.0028973	0.0450733	0.0056787	0	0	0.174047	0.0057363	0.152943	0.0208907	87.9999	35.9626	4.91213	4.91244	0.0004016	96.4562	5.75376	3.30057	0.0341044
26281-01J	MDP-1	S	Marina di vita Fumo	9.46	0	419F	0.1285	0.000196761	3827.33	94.1104	21901.7	53.6965	131.108	10.6501	0.362641	1.11029	0.362248	1.12302	1.64	5.02	43.1528	0.0269003	0.0021856	0.0522865	0.0042838	0	0	0.172895	0.0042597	0.169867	0.01557	98.3895	39.942	3.66104	3.66155	5.36e-05	542.076	5.79214	2.4673	0.0045341
26281-01K	MDP-1	S	Marina di vita Fumo	10.51	0	419F	0.1285	0.000196761	5851.7	95.1511	34494.4	76.9327	204.621	11.1628	-1.5207	1.04623	0.564929	1.76873	-4.4	3.03	-16.0643	0.0269268	0.0014693	0.0523385	0.0028799	0	0	0.169504	0.0027629	0.184522	0.0094623	109.018	43.3878	2.2249	2.22589	-0.0003024	-59.2356	5.90816	1.63241	0.0274286
26281-01L	MDP-1	S	Marina di vita Fumo	12.61	0	419F	0.1285	0.000196761	6908.66	97.3852	40527.6	91.165	227.741	11.2403	-1.88464	1.08115	0.665222	2.07808	-4.64	2.66	-14.4258	0.0254619	0.0012571	0.0494671	0.0024639	0	0	0.169951	0.0024048	0.185542	0.0082984	109.333	43.6278	1.95124	1.95239	-0.000313	-50.1019	5.89262	1.4171	0.0280749
26281-01M	MDP-1	S	Marina di vita Fumo	16.81	0	419F	0.1285	0.000196761	5574.48	98.3201	32372.7	79.0666	179.555	10.9662	-0.0073026	1.08235	0.53096	1.65993	-0.022507	3.34	-2935.58	0.0251565	0.0015368	0.0488685	0.0030123	0	0	0.171808	0.0030401	0.173601	0.0104145	101.189	40.8198	2.44881	2.4496	-4.02e-05	-484.088	5.82884	1.77206	0.0036375
26281-01N	MDP-1	S	Marina di vita Fumo	18.91	0	419F	0.1285	0.000196761	1746.46	96.9139	9817.25	28.9697	57.1421	10.1922	0.36687	1.08414	0.161133	0.503387	3.73	11.01	18.6116	0.026392	0.0047079	0.0512902	0.0092276	0	0	0.177369	0.009852	0.168068	0.03432	94.8884	39.5189	8.0698	8.07003	0.0001709	363.866	5.64583	5.56239	0.0152576
26281-01O	MDP-1	S	Marina di vita Fumo	26.27	0	419F	0.1285	0.000196761	23589.5	101.521	17968.4	45.2758	101.739	10.4701	66.9206	1.48208	0.293906	0.921344	372.61	8.28	0.181666	0.0257678	0.0026523	0.0500667	0.0051985	0	0	1.31346	0.0061782	0.202759	0.0252866	15.4397	47.676	5.9457	5.94615	0.0028322	2.26055	0.761481	0.470465	0.174786
MDP-1 #7
26281-02A	MDP-1	S	Marina di vita Fumo	3.15	0	419F	0.1285	0.000196761	147513	126.125	23253.2	57.1954	152.23	10.7174	480.701	2.88702	0.383604	2.11549	2050.71	12.91	0.0379001	0.0295531	0.0020814	0.0574861	0.0040796	0	0	6.29301	0.0130067	0.172485	0.0372474	2.74095	40.5575	8.75813	8.75835	0.0032576	0.608192	0.15891	0.206697	0.0689768
26281-02B	MDP-1	S	Marina di vita Fumo	4.2	0	419F	0.1285	0.000196761	40830.9	102.822	25034.5	60.3096	157.766	10.8956	121.379	1.71041	0.4095	2.27754	485.07	6.87	0.155554	0.0286972	0.0019823	0.0558086	0.0038855	0	0	1.63173	0.0047693	0.185518	0.0208287	11.3709	43.622	4.89752	4.89797	0.0029685	1.43426	0.612929	0.292333	0.152983
26281-02C	MDP-1	S	Marina di vita Fumo	5.25	0	419F	0.1285	0.000196761	12070.2	92.7806	40563.6	100.557	260.983	11.5948	19.1751	1.34429	0.665923	3.69032	47.12	3.3	1.63215	0.029248	0.0012998	0.0568883	0.0025478	0	0	0.296635	0.0023049	0.15799	0.0101266	53.3046	37.1492	2.38112	2.3818	0.0015638	7.16973	3.37392	0.777679	0.106227
26281-02D	MDP-1	S	Marina di vita Fumo	5.9	0	419F	0.1285	0.000196761	13627.9	92.2409	57447.6	166.448	373.648	12.5858	13.6361	1.14137	0.934993	5.22636	23.87	2	3.28712	0.0298303	0.0010052	0.0580296	0.0019703	0	0	0.238536	0.0016304	0.169371	0.0061829	71.0777	39.8254	1.45381	1.45508	0.0009685	8.68427	4.19656	0.684225	0.0773357
26281-02E	MDP-1	S	Marina di vita Fumo	6.6	0	419F	0.1285	0.000196761	133795	114.064	60806.8	146.149	400.045	12.8073	413.782	2.44488	0.998097	5.53197	678.48	4.06	0.116031	0.0299315	0.0009587	0.0582278	0.0018791	0	0	2.19385	0.0028121	0.170283	0.0121442	7.7626	40.0399	2.85553	2.85618	0.0030894	0.599016	0.455863	0.128196	0.107903
26281-02F	MDP-1	S	Marina di vita Fumo	7.35	0	419F	0.1285	0.000196761	107510	116.724	320920	706.386	2109.62	31.877	181.183	1.92142	5.21091	29.196	56.9	0.603983	1.39783	0.03024	0.0004571	0.0588325	0.0008962	0	0	0.337657	0.000397	0.169893	0.0018449	50.3515	39.9481	0.433789	0.438083	0.0016628	1.08207	2.96372	0.11766	0.0972189
26281-02G	MDP-1	S	Marina di vita Fumo	7.88	0	419F	0.1285	0.000196761	65808.6	103.475	342181	726.223	2061.11	31.3085	30.5084	1.11055	5.55735	31.1303	8.98	0.327073	8.10848	0.027715	0.0004212	0.0538834	0.0008256	0	0	0.193803	0.0003156	0.168907	0.0010305	87.2648	39.7162	0.242297	0.249816	0.0004262	3.96984	5.16645	0.163076	0.0390425
26281-02H	MDP-1	S	Marina di vita Fumo	8.4	0	419F	0.1285	0.000196761	10757.5	91.852	57124.2	152.105	337.975	12.2937	5.99496	0.987259	0.920123	5.19695	10.66	1.76	6.76732	0.0274546	0.000999	0.053373	0.0019581	0	0	0.191342	0.0016438	0.161413	0.0054951	84.4674	37.9542	1.29209	1.2934	0.0005199	17.6968	5.23299	0.860226	0.0480443
26281-02I	MDP-1	S	Marina di vita Fumo	8.93	0	419F	0.1285	0.000196761	8156.43	92.3282	29559.2	123.655	173.255	10.9707	10.577	1.01435	0.465133	2.68918	37.22	3.57	1.96734	0.027853	0.0017642	0.0541539	0.003458	0	0	0.286993	0.0032805	0.17782	0.0111453	62.0124	41.8119	2.62064	2.62142	0.0012722	9.85049	3.48738	1.14405	0.113939
26281-02J	MDP-1	S	Marina di vita Fumo	9.46	0	419F	0.1285	0.000196761	10116.8	91.7086	16775.8	127.032	104.216	10.4365	23.4209	1.21268	0.264412	1.5262	144.97	7.51	0.534774	0.029479	0.0029525	0.057341	0.0057871	0	0	0.626202	0.0057729	0.195451	0.0231232	31.2239	45.9575	5.43702	5.43748	0.0023035	5.28465	1.59753	0.922255	0.168831
26281-02K	MDP-1	S	Marina di vita Fumo	10.51	0	419F	0.1285	0.000196761	3636.67	89.7636	19506.8	125.416	126.29	10.5716	0.662761	1.10827	0.316948	1.77466	3.42	5.72	22.9125	0.0298145	0.0024963	0.0579985	0.0048928	0	0	0.187789	0.004647	0.179667	0.0177082	95.8	42.2462	4.1638	4.1643	0.0001404	217.44	5.3321	2.47786	0.0113388
26281-02L	MDP-1	S	Marina di vita Fumo	12.61	0	419F	0.1285	0.000196761	5824.87	89.0242	29435.2	104.859	187.176	11.0399	2.91321	1.09593	0.477792	2.6779	9.98	3.75	7.72641	0.0293192	0.0017299	0.0570278	0.0033906	0	0	0.199528	0.0030644	0.17179	0.0116199	86.2044	40.3941	2.73223	2.73293	0.0004618	40.8273	5.01801	1.53773	0.0373064
26281-02M	MDP-1	S	Marina di vita Fumo	16.81	0	419F	0.1285	0.000196761	8288.78	87.7539	39447	97.9736	239.708	11.4863	3.2902	1.07755	0.652537	3.58873	8.25	2.7	8.76042	0.0275048	0.0013183	0.0534714	0.0025839	0	0	0.207896	0.0022115	0.18517	0.0083675	89.174	43.5402	1.96747	1.9686	0.0003623	35.9418	4.81579	1.06503	0.029363
26281-02N	MDP-1	S	Marina di vita Fumo	18.91	0	419F	0.1285	0.000196761	2966.39	86.6743	15874.1	53.3617	91.1107	10.4306	2.17708	1.11264	0.258396	1.44417	13.79	7.05	5.03158	0.0264063	0.0030236	0.0513183	0.0059263	0	0	0.187891	0.005504	0.148545	0.0217495	79.163	34.9284	5.11405	5.11433	0.0006976	53.9223	5.32923	2.93328	0.054123
26281-02O	MDP-1	S	Marina di vita Fumo	26.27	0	419F	0.1285	0.000196761	5275.78	87.7615	21260.4	69.2431	145.144	10.7362	6.42165	1.16514	0.355121	1.93419	29.6	5.37	2.72577	0.0306674	0.002269	0.0596703	0.0044473	0	0	0.243158	0.004064	0.156955	0.0165389	64.6136	36.9059	3.88885	3.88927	0.001185	18.7315	4.11669	1.67307	0.088493
MDP-1 #8
26281-03A	MDP-1	S	Marina di vita Fumo	3.15	0	419F	0.1285	0.000196761	164673	121.079	4143.06	47.7323	50.5791	10.1305	543.149	2.89095	0.0667111	0.284931	13326.1	87.25	0.0112707	0.056901	0.0113988	0.111091	0.0223425	0	0	40.4021	0.156946	0.620064	0.214458	1.53468	145.796	50.4235	50.4239	0.003298	0.538862	0.0247503	0.388477	0.0332064
26281-03B	MDP-1	S	Marina di vita Fumo	4.2	0	419F	0.1285	0.000196761	30999.6	95.6084	97509.4	219.808	503.501	13.8158	50.0341	1.48197	1.58684	6.70603	51.61	1.53	1.21181	0.0238238	0.000654	0.0462564	0.001282	0	0	0.319748	0.0010216	0.167287	0.0046731	52.3584	39.3353	1.09881	1.10046	0.0015955	3.01491	3.12985	0.319759	0.0993312
26281-03C	MDP-1	S	Marina di vita Fumo	5.25	0	419F	0.1285	0.000196761	62598.2	102.878	271948	581.242	1042.06	19.4138	55.9308	1.37195	4.43312	18.7027	20.65	0.506657	2.23663	0.0176533	0.000329	0.0341618	0.000645	0	0	0.231122	0.0003989	0.170599	0.0015653	73.8924	40.114	0.368067	0.373159	0.0008742	2.51588	4.33136	0.172791	0.0634558
26281-03D	MDP-1	S	Marina di vita Fumo	5.9	0	419F	0.1285	0.000196761	67025.2	109.371	324711	685.481	1117.9	20.2799	43.3543	1.45483	5.28628	22.3314	13.42	0.450505	3.09235	0.0158884	0.0002883	0.0307025	0.0005652	0	0	0.207528	0.0003546	0.168441	0.001393	81.2627	39.6067	0.327553	0.333123	0.0006273	3.46893	4.82439	0.171056	0.045844
26281-03E	MDP-1	S	Marina di vita Fumo	6.6	0	419F	0.1285	0.000196761	98604.8	107.417	516664	1088.66	1772.44	27.9818	41.4573	1.4011	8.41311	35.5326	8.07	0.272623	5.12812	0.0158321	0.0002501	0.0305922	0.0004903	0	0	0.191837	0.0002345	0.168743	0.000851	88.0755	39.6778	0.200093	0.209118	0.0003991	3.56802	5.21949	0.122388	0.0287095
26281-03F	MDP-1	S	Marina di vita Fumo	7.35	0	419F	0.1285	0.000196761	12955.6	94.0172	72727.8	162.526	259.37	11.5573	0.919474	1.18257	1.19195	5.00172	1.26	1.62	33.8652	0.0163596	0.0007291	0.0316261	0.0014291	0	0	0.177908	0.0012992	0.175167	0.0050206	98.5967	41.1882	1.18052	1.1822	4.67e-05	195.879	5.62872	0.731319	0.0036896
26281-03G	MDP-1	S	Marina di vita Fumo	7.88	0	419F	0.1285	0.000196761	6724	93.5817	35959	83.4081	123.693	10.6001	1.99608	1.1892	0.588186	2.47302	5.55	3.31	7.43746	0.0158138	0.0013554	0.0305563	0.0026566	0	0	0.187116	0.0026178	0.171517	0.0102218	91.7852	40.33	2.40348	2.40427	0.0002748	64.457	5.35137	1.4009	0.0215133
26281-03H	MDP-1	S	Marina di vita Fumo	8.4	0	419F	0.1285	0.000196761	2049.97	91.722	10834.2	31.1972	39.3498	9.96687	1.15426	1.07219	0.178737	0.745104	10.57	9.82	4.09605	0.0165624	0.0041953	0.0320236	0.0082228	0	0	0.18773	0.0084135	0.157216	0.0304997	83.8563	36.9673	7.17152	7.17174	0.0005404	97.0236	5.33383	4.48768	0.0461023
26281-03I	MDP-1	S	Marina di vita Fumo	8.93	0	419F	0.1285	0.000196761	630.09	89.9947	3105.13	15.7476	12.0112	9.88745	0.3488	1.12954	0.0517401	0.21355	11.03	35.73	4.14128	0.0174681	0.0143798	0.0337989	0.0281847	0	0	0.199333	0.0284842	0.167505	0.11043	84.1371	39.3865	25.9658	25.9659	0.000531	338.339	5.02297	14.3077	0.0422472
26281-03J	MDP-1	S	Marina di vita Fumo	9.46	0	419F	0.1285	0.000196761	1589.97	90.8622	8574.88	28.4413	39.7729	10.0279	-0.162117	1.05682	0.142497	0.589722	-1.86	12.14	-29.5813	0.0210115	0.005298	0.0407441	0.0103842	0	0	0.182638	0.0104515	0.189595	0.0377238	103.95	44.5806	8.87012	8.87039	-0.0001326	-501.9	5.48275	5.73039	0.0113863
26281-03K	MDP-1	S	Marina di vita Fumo	10.51	0	419F	0.1285	0.000196761	4086.15	92.2614	22680.7	56.0111	70.7268	10.1759	0.302258	1.12385	0.372685	1.55982	1.33	4.94	28.0771	0.0142893	0.002056	0.0275683	0.0040299	0	0	0.179465	0.0040639	0.176366	0.0152882	98.4094	41.4701	3.59477	3.59533	5.29e-05	520.24	5.57983	2.26759	0.004334
26281-03L	MDP-1	S	Marina di vita Fumo	12.61	0	419F	0.1285	0.000196761	5108.17	92.4344	20217.5	157.294	76.0067	10.3167	3.99022	1.15328	0.328485	1.39042	19.88	5.75	2.2965	0.0174556	0.0023695	0.0337743	0.0046443	0	0	0.25455	0.0046277	0.1963	0.0177707	77.1913	46.1572	4.17848	4.17907	0.0007637	29.6483	3.93231	1.81977	0.0608181
26281-03M	MDP-1	S	Marina di vita Fumo	16.81	0	419F	0.1285	0.000196761	4007.37	93.1238	21733.8	197.912	72.3422	10.296	0.258213	1.14313	0.357767	1.4947	1.18	5.23	33.7212	0.0152575	0.0021716	0.0294659	0.0042564	0	0	0.183351	0.0042698	0.180765	0.0161899	98.7232	42.5044	3.80678	3.80734	4.24e-05	673.095	5.46142	2.33193	0.0034501
26281-03N	MDP-1	S	Marina di vita Fumo	18.91	0	419F	0.1285	0.000196761	7092.63	94.995	22248.2	83.6963	68.1634	10.2483	12.3009	1.22988	0.364547	1.53008	55.23	5.52	0.666441	0.0141148	0.0021223	0.0272262	0.0041597	0	0	0.318478	0.0042967	0.15442	0.0170341	48.5246	36.3099	4.0053	4.00568	0.0017239	10.1559	3.14237	1.35019	0.131058
26281-03O	MDP-1	S	Marina di vita Fumo	26.27	0	419F	0.1285	0.000196761	74808.8	103.644	20999	59.7973	80.269	10.2498	235.22	2.19451	0.347966	1.44417	1106.53	10.5	0.0411757	0.0174173	0.0022243	0.0336994	0.0043596	0	0	3.51919	0.0078426	0.216638	0.0312373	6.15625	50.9392	7.34491	7.34532	0.0031432	0.944439	0.284173	0.222871	0.0965073
MDP-1 #9
26281-04A	MDP-1	S	Marina di vita Fumo	3.15	0	419F	0.1285	0.000196761	117162	112.763	16891.8	109.224	115.431	10.6248	381.855	2.76317	0.277543	2.31381	2252.17	16.75	0.0367019	0.0314161	0.0028922	0.0611378	0.0056688	0	0	6.9102	0.0135968	0.18834	0.0491864	2.72558	44.2856	11.5654	11.5656	0.0032581	0.731358	0.144716	0.196775	0.0732557
26281-04B	MDP-1	S	Marina di vita Fumo	4.2	0	419F	0.1285	0.000196761	30267.2	98.9359	19084.7	54.5166	125.162	10.5617	91.3912	1.79667	0.316964	2.61419	471.98	9.31	0.16625	0.0298344	0.0025181	0.0580375	0.0049355	0	0	1.56313	0.0057663	0.156071	0.0281787	9.9859	36.6981	6.62579	6.62603	0.0030149	1.99662	0.63983	0.368953	0.145986
26281-04C	MDP-1	S	Marina di vita Fumo	5.25	0	419F	0.1285	0.000196761	11623.4	98.6269	23657	69.0164	150.614	10.7694	27.0399	1.166	0.389018	3.2405	113.78	4.91	0.676357	0.0292644	0.0020931	0.0569203	0.0041025	0	0	0.489104	0.0042275	0.151448	0.0152294	30.9796	35.611	3.58096	3.58138	0.0023117	4.4244	2.04556	0.864783	0.188487
26281-04D	MDP-1	S	Marina di vita Fumo	5.9	0	419F	0.1285	0.000196761	6977.06	99.4515	26918.5	123.825	169.127	10.9151	5.9914	0.944303	0.449578	3.68726	21.82	3.44	3.42765	0.0284409	0.001836	0.0553063	0.0035986	0	0	0.254041	0.0036392	0.190895	0.0108904	75.2162	44.8864	2.56069	2.56162	0.0008299	16.3889	3.94018	1.43395	0.0866449
26281-04E	MDP-1	S	Marina di vita Fumo	6.6	0	419F	0.1285	0.000196761	12416.2	99.6227	45048.5	114.118	326.239	12.1465	18.3879	1.15747	0.747762	6.17068	40.25	2.53	2.15762	0.0329988	0.0012289	0.06424	0.0024088	0	0	0.271811	0.0021935	0.153975	0.007876	56.6986	36.2051	1.85191	1.85274	0.0014501	6.48507	3.68233	0.807753	0.123205
26281-04F	MDP-1	S	Marina di vita Fumo	7.35	0	419F	0.1285	0.000196761	95401	114.27	82338.9	180.707	510.659	13.8295	274.186	2.19009	1.35466	11.2786	331.33	2.66	0.226299	0.0285181	0.0007728	0.0554574	0.0015147	0	0	1.15283	0.0017455	0.16561	0.0080341	14.3683	38.941	1.8891	1.89004	0.0028681	0.810512	0.8676	0.151446	0.12367
26281-04G	MDP-1	S	Marina di vita Fumo	7.88	0	419F	0.1285	0.000196761	45143.1	101.878	237210	505.807	1469.66	24.2671	20.6259	1.10791	3.87345	32.4927	8.72	0.468243	8.66181	0.0287161	0.0004744	0.0558456	0.00093	0	0	0.190783	0.0004417	0.166765	0.0014689	87.524	39.2126	0.345398	0.35058	0.0004176	5.89181	5.24833	0.231843	0.0377255
26281-04H	MDP-1	S	Marina di vita Fumo	8.4	0	419F	0.1285	0.000196761	56589.4	106.955	151129	323.745	933.99	18.1753	104.275	1.46424	2.46205	20.7014	69.33	0.974661	1.08908	0.0287175	0.0005592	0.0558485	0.0010961	0	0	0.376259	0.0007549	0.17127	0.0029981	45.5485	40.2718	0.704951	0.707644	0.0018236	1.43306	2.65946	0.200778	0.126188
26281-04I	MDP-1	S	Marina di vita Fumo	8.93	0	419F	0.1285	0.000196761	5998.67	96.917	33582.7	84.2595	193.065	11.1265	0.0500995	1.08254	0.551331	4.60011	0.148759	3.21	469.141	0.0265594	0.0015309	0.0516183	0.0030007	0	0	0.178116	0.0028848	0.179509	0.0100223	100.922	42.2091	2.35659	2.35747	-3.12e-05	-579.139	5.6221	1.62189	0.0027872
26281-04J	MDP-1	S	Marina di vita Fumo	9.46	0	419F	0.1285	0.000196761	1758.01	94.847	9615.41	80.3531	49.4619	10.1695	0.221529	1.07638	0.152809	1.3171	2.37	11.53	27.1685	0.0245552	0.0050488	0.0476899	0.0098958	0	0	0.188337	0.0101669	0.182929	0.0359007	97.2563	43.0133	8.44145	8.44171	9.16e-05	669.505	5.31661	5.40542	0.0080646
26281-04K	MDP-1	S	Marina di vita Fumo	10.51	0	419F	0.1285	0.000196761	3944.55	95.9948	22933.3	86.4806	133.778	10.6606	-1.0321	1.04596	0.375337	3.14137	-4.5	4.56	-15.792	0.0270501	0.0021561	0.0525802	0.004226	0	0	0.172045	0.0041966	0.187361	0.0142544	109.059	44.0553	3.35168	3.35236	-0.0003038	-87.4625	5.82079	2.44282	0.0278023
26281-04L	MDP-1	S	Marina di vita Fumo	12.61	0	419F	0.1285	0.000196761	3943.99	95.6961	22153.2	58.7964	130.85	10.5962	1.96478	1.10449	0.365639	3.0345	8.8	4.95	8.11607	0.0271659	0.0022003	0.0528071	0.0043127	0	0	0.176584	0.0042936	0.152204	0.0153768	86.3144	35.7888	3.61561	3.61602	0.0004581	61.2775	5.67096	2.43492	0.0395727
26281-04M	MDP-1	S	Marina di vita Fumo	16.81	0	419F	0.1285	0.000196761	2639.51	97.2079	15793.8	44.1071	87.5598	10.3808	-0.785036	1.05525	0.260615	2.16341	-4.93	6.63	-13.591	0.025515	0.0030253	0.0495713	0.0059297	0	0	0.165804	0.0061132	0.182281	0.0207156	110.102	42.8609	4.87093	4.87138	-0.0003387	-118.278	6.04022	3.69259	0.0311491
26281-04N	MDP-1	S	Marina di vita Fumo	18.91	0	419F	0.1285	0.000196761	508.908	96.9822	3126.62	19.3984	0.372539	9.89834	-0.657349	1.00859	0.0491168	0.428279	-21.91	33.62	-0.0425912	0.0005761	0.0153079	0.0006902	0.0300035	0	0	0.169621	0.0323343	0.234813	0.105456	138.638	55.2129	24.796	24.7962	-0.0012945	-154.52	5.90419	19.0908	0.123475
26281-04O	MDP-1	S	Marina di vita Fumo	26.27	0	419F	0.1285	0.000196761	33809.7	103.05	20558.2	69.6868	112.862	10.507	99.6911	1.65583	0.339184	2.81602	481.16	8.02	0.13803	0.0252862	0.0023543	0.0491228	0.0046146	0	0	1.63184	0.0055101	0.197012	0.0243838	12.0747	46.3247	5.73344	5.73388	0.0029449	1.6915	0.612888	0.337716	0.16377
MDP-1 #10
26281-05A	MDP-1	S	Marina di vita Fumo	1.69	0	419F	0.1285	0.000196761	39829.4	104.832	8813.12	32.0585	109.343	10.4628	127.975	1.57909	0.144912	1.82075	1445.75	18.2	0.104714	0.0573524	0.0054898	0.111976	0.0107605	0	0	4.49959	0.0163087	0.187431	0.0545954	4.16558	44.0719	12.8372	12.8374	0.0032099	1.26361	0.222246	0.362475	0.153368
26281-05B	MDP-1	S	Marina di vita Fumo	2.25	0	419F	0.1285	0.000196761	31837.4	102.424	11552.1	43.4286	92.9453	10.3878	102.954	1.33196	0.19056	2.38662	884.48	11.6	0.110453	0.0370894	0.004146	0.0722581	0.0081264	0	0	2.73516	0.0105886	0.0971295	0.0352983	3.55138	22.8388	8.2999	8.29997	0.0032304	1.33521	0.365633	0.387169	0.201737
26281-05C	MDP-1	S	Marina di vita Fumo	2.81	0	419F	0.1285	0.000196761	11514.9	96.8669	17718.2	58.7054	124.046	10.5992	28.5825	1.14641	0.290391	3.6605	161.14	6.47	0.530633	0.0324899	0.0027767	0.0632425	0.0054426	0	0	0.649165	0.0055858	0.170382	0.0200592	26.2558	40.063	4.71661	4.71701	0.0024699	4.11977	1.541	0.860792	0.199839
26281-05D	MDP-1	S	Marina di vita Fumo	3.38	0	419F	0.1285	0.000196761	27053	94.8177	51942.3	137.637	316.935	12.0471	61.9935	1.38953	0.852061	10.731	119.11	2.67	0.624704	0.0283032	0.0010763	0.0550362	0.0021097	0	0	0.519787	0.0019156	0.16614	0.0081813	31.9779	39.0656	1.92371	1.92464	0.0022782	2.28319	1.92475	0.368707	0.146683
26281-05E	MDP-1	S	Marina di vita Fumo	3.94	0	419F	0.1285	0.000196761	63538.9	99.1898	167937	356.499	978.163	18.6473	115.927	1.7492	2.74639	34.695	69.11	1.04	1.0309	0.0271071	0.0005169	0.0526918	0.0010134	0	0	0.37876	0.0006228	0.17432	0.0031733	46.0534	40.989	0.746143	0.74878	0.0018067	1.53336	2.64189	0.164551	0.0987799
26281-05F	MDP-1	S	Marina di vita Fumo	4.22	0	419F	0.1285	0.000196761	8365.33	87.5323	45420.4	102.779	279.406	11.7538	3.49587	1.13458	0.743153	9.38366	7.7	2.5	9.78762	0.0286688	0.0012064	0.055753	0.0023647	0	0	0.184289	0.0019395	0.163299	0.0077112	88.7291	38.3977	1.81316	1.81411	0.0003772	36.025	5.43352	1.05387	0.0289287
26281-05G	MDP-1	S	Marina di vita Fumo	4.5	0	419F	0.1285	0.000196761	8414.82	86.7927	43400.9	96.8047	250.255	11.5854	3.51295	1.09444	0.70994	8.96644	8.1	2.52	8.72114	0.0268849	0.0012451	0.0522564	0.0024405	0	0	0.194053	0.0020173	0.171729	0.0078011	88.6083	40.3797	1.8343	1.83534	0.0003812	34.1769	5.15978	1.04088	0.0299945
26281-05H	MDP-1	S	Marina di vita Fumo	4.78	0	419F	0.1285	0.000196761	8071.88	87.6231	39901.4	91.6177	224.765	11.2763	4.62511	1.20451	0.654328	8.24345	11.57	3.01	5.95061	0.0262101	0.0013153	0.0509336	0.0025781	0	0	0.201966	0.0022065	0.169224	0.0092649	83.8909	39.7908	2.17848	2.17934	0.0005393	27.729	4.95738	1.09385	0.0389612
26281-05I	MDP-1	S	Marina di vita Fumo	5.06	0	419F	0.1285	0.000196761	5219.21	86.7141	28947.4	71.1137	166.415	10.9196	0.904341	0.987671	0.471685	5.9804	3.14	3.43	22.5428	0.0269259	0.0017673	0.0523367	0.0034639	0	0	0.181156	0.0030226	0.17365	0.0106733	95.9874	40.8314	2.50965	2.51043	0.0001341	141.368	5.52764	1.6708	0.011721
26281-05J	MDP-1	S	Marina di vita Fumo	5.62	0	419F	0.1285	0.000196761	7277.48	87.1403	39460.3	87.8946	215.756	11.2346	1.11095	1.00751	0.645422	8.15233	2.82	2.56	23.7904	0.0255233	0.0013293	0.0495874	0.0026055	0	0	0.184603	0.0022197	0.177945	0.0079478	96.5219	41.8412	1.86879	1.86989	0.0001162	119.346	5.42427	1.20404	0.0100077
26281-05K	MDP-1	S	Marina di vita Fumo	6.1	0	419F	0.1285	0.000196761	1538.62	87.8667	8082.41	24.1325	40.5199	10.096	1.81584	1.10134	0.131663	1.66979	22.58	13.69	2.73203	0.0235024	0.0058562	0.0456264	0.0114782	0	0	0.191323	0.0109354	0.125503	0.0423265	65.6824	29.5104	9.95245	9.95255	0.0011491	62.6379	5.23353	5.72316	0.0912132
26281-05L	MDP-1	S	Marina di vita Fumo	6.75	0	419F	0.1285	0.000196761	779.123	87.356	4114.86	18.7122	12.3485	10.0049	1.70542	1.12552	0.0664915	0.850112	41.99	27.71	0.881269	0.0141888	0.011496	0.0273712	0.0225325	0	0	0.191842	0.0215171	0.0673253	0.0854974	35.1395	15.8307	20.1036	20.1036	0.0021721	67.5362	5.21936	11.2307	0.166175
26281-05M	MDP-1	S	Marina di vita Fumo	9	0	419F	0.1285	0.000196761	10979.3	89.3486	11449.1	48.1303	70.6302	10.2355	31.5439	1.22711	0.181623	2.36533	284.35	11.08	0.274866	0.0297175	0.0043069	0.0578084	0.0084418	0	0	0.989712	0.0082917	0.142846	0.0339991	14.4365	33.5885	7.99437	7.99454	0.0028658	3.98539	1.01063	0.838	0.19854
26281-05N	MDP-1	S	Marina di vita Fumo	10.12	0	419F	0.1285	0.000196761	2241.47	86.6237	3836.98	104.612	20.3195	9.90342	5.79922	1.12027	0.060502	0.792703	156.93	30.32	0.429788	0.0256756	0.0125143	0.0498861	0.0245284	0	0	0.606555	0.0235546	0.139789	0.093504	23.0555	32.8696	21.986	21.9861	0.0025771	19.7843	1.64931	3.88495	0.19448
26281-05O	MDP-1	S	Marina di vita Fumo	14.06	0	419F	0.1285	0.000196761	2138.69	87.7657	1461.14	53.6689	-7.03956	9.7715	7.11691	1.11012	0.0149313	0.301866	780.37	121.9	-0.123184	-0.0360512	0.050043	-0.0710976	0.0980818	0	0	2.34509	0.0981579	0.0120809	0.375961	0.515226	2.84069	88.4031	88.4031	0.0033321	16.1117	0.42648	4.18613	0.249751
MDP-1 #11
26281-06A	MDP-1	S	Marina di vita Fumo	1.69	0	419F	0.1285	0.000196761	135525	110.182	9305.06	58.1646	48.4363	10.0912	443.644	2.48216	0.149797	2.10961	4848.91	29.54	0.0133961	0.0247359	0.0051538	0.0480442	0.0101016	0	0	14.8125	0.0377021	0.337265	0.0821013	2.27689	79.3024	19.3044	19.3048	0.0032731	0.566866	0.0675106	0.254538	0.0558754
26281-06B	MDP-1	S	Marina di vita Fumo	2.25	0	419F	0.1285	0.000196761	4781.94	86.9528	12972.4	66.5095	41.8887	10.1027	11.081	1.09553	0.204479	2.94105	88.72	8.77	0.46148	0.0156748	0.0037805	0.0302839	0.0074099	0	0	0.382886	0.0069922	0.118963	0.0271018	31.0901	27.9727	6.3726	6.37275	0.0023079	10.099	2.61342	1.82737	0.179422
26281-06C	MDP-1	S	Marina di vita Fumo	2.81	0	419F	0.1285	0.000196761	4828.91	88.7803	15483.6	40.8365	40.3354	10.0478	8.36232	1.08157	0.250953	3.51039	54.56	7.06	0.587612	0.0123217	0.0030695	0.0237116	0.0060162	0	0	0.31505	0.005821	0.152871	0.0218531	48.5608	35.9455	5.13842	5.13871	0.0017227	13.1421	3.17659	1.8491	0.139334
26281-06D	MDP-1	S	Marina di vita Fumo	3.38	0	419F	0.1285	0.000196761	16465.2	95.8578	35873.9	85.5818	124.105	10.5741	34.4459	1.28533	0.585956	8.13319	96.25	3.59	0.440972	0.0162403	0.0013839	0.0313922	0.0027124	0	0	0.460074	0.0027407	0.173731	0.0110562	37.7818	40.8506	2.59969	2.60045	0.0020838	3.79361	2.17472	0.596044	0.150264
26281-06E	MDP-1	S	Marina di vita Fumo	3.94	0	419F	0.1285	0.000196761	99313.4	102.948	81251.1	175.592	277.135	11.7859	289.998	2.45054	1.33719	18.4209	355.08	3.02	0.11698	0.0158984	0.0006763	0.0307221	0.0013256	0	0	1.21602	0.0016989	0.156882	0.0090591	12.9038	36.8886	2.13011	2.13086	0.0029172	0.853308	0.822516	0.139736	0.0977525
26281-06F	MDP-1	S	Marina di vita Fumo	4.22	0	419F	0.1285	0.000196761	61395	97.5597	173322	369.011	624.661	14.9024	109.23	1.39939	2.83357	39.295	63.12	0.809282	0.700785	0.0169147	0.0004036	0.0327142	0.0007912	0	0	0.354754	0.0005949	0.167389	0.0024843	47.2171	39.3592	0.584148	0.587251	0.0017677	1.30079	2.82081	0.167807	0.118251
26281-06G	MDP-1	S	Marina di vita Fumo	4.5	0	419F	0.1285	0.000196761	9225	93.1591	33304.7	78.4926	116.999	10.53	11.7382	1.14905	0.549919	7.55071	34.95	3.42	1.22135	0.0163314	0.00147	0.0315709	0.0028812	0	0	0.27466	0.0027961	0.171344	0.0105876	62.44	40.2892	2.48951	2.49028	0.0012578	9.96386	3.64413	1.01893	0.100675
26281-06H	MDP-1	S	Marina di vita Fumo	4.78	0	419F	0.1285	0.000196761	3183.54	89.8786	14680.8	49.0113	66.2258	10.2098	1.79714	1.00281	0.245483	3.32837	11.99	6.69	4.52975	0.0207128	0.0031935	0.0401587	0.0062593	0	0	0.212334	0.0060098	0.177921	0.0208545	83.8905	41.8356	4.9036	4.90402	0.0005393	58.5511	4.71506	2.83368	0.0481563
26281-06I	MDP-1	S	Marina di vita Fumo	5.06	0	419F	0.1285	0.000196761	1431.72	89.7613	5776.21	21.8672	38.1419	10.0585	-0.840988	0.966179	0.0956455	1.30956	-14.4	16.54	-5.59705	0.0306308	0.0080783	0.0595985	0.0158338	0	0	0.24509	0.0153845	0.290235	0.051729	118.538	68.2442	12.1631	12.1635	-0.0006211	-108.944	4.0842	6.28348	0.057537
26281-06J	MDP-1	S	Marina di vita Fumo	5.62	0	419F	0.1285	0.000196761	1806.33	90.6877	8457.01	31.8268	23.9225	10.0096	0.555204	0.977195	0.140991	1.91734	6.45	11.35	5.26567	0.0130355	0.0054544	0.0251108	0.0106907	0	0	0.209767	0.0105407	0.191282	0.0354852	91.2961	44.9774	8.34376	8.34404	0.0002912	186.053	4.77285	5.03094	0.0269937
26281-06K	MDP-1	S	Marina di vita Fumo	6.1	0	419F	0.1285	0.000196761	4458.03	90.0017	17371.2	43.9935	60.1493	10.3026	4.24144	1.04906	0.285624	3.93833	24.31	6.01	1.73971	0.0161859	0.0027725	0.0312856	0.0054342	0	0	0.255554	0.0051757	0.183978	0.0186851	72.0614	43.2598	4.3935	4.394	0.0009355	25.2606	3.91685	2.02726	0.0797549
26281-06L	MDP-1	S	Marina di vita Fumo	6.75	0	419F	0.1285	0.000196761	1928.47	89.3651	6948.29	25.0105	19.4778	9.94062	1.35929	0.947955	0.11605	1.57529	19.18	13.37	1.75197	0.012903	0.0065852	0.024851	0.0129071	0	0	0.272084	0.0126296	0.215581	0.0418821	79.3055	50.6909	9.84784	9.84815	0.0006929	71.1624	3.67868	4.64607	0.0650704
26281-06M	MDP-1	S	Marina di vita Fumo	9	0	419F	0.1285	0.000196761	3288.48	89.0125	13270.5	35.7007	41.0375	10.0508	2.31037	0.966452	0.217865	3.00862	17.36	7.26	2.17682	0.0144868	0.0035482	0.0279554	0.0069545	0	0	0.247141	0.0067071	0.196182	0.0226989	79.4601	46.1294	5.33726	5.33773	0.0006877	42.8662	4.05034	2.71663	0.0630478
26281-06N	MDP-1	S	Marina di vita Fumo	10.12	0	419F	0.1285	0.000196761	2319.14	89.0464	8761.08	26.7294	41.7088	10.1004	2.8359	1.04369	0.145657	1.98628	31.88	11.73	1.81251	0.0220278	0.0053347	0.0427361	0.0104561	0	0	0.260695	0.0100325	0.166996	0.0364355	64.1187	39.2669	8.56722	8.56743	0.0012016	37.6886	3.83953	3.85207	0.101748
26281-06O	MDP-1	S	Marina di vita Fumo	14.06	0	419F	0.1285	0.000196761	5907.49	90.7164	4302.17	21.103	10.5184	9.79668	17.0633	1.10414	0.0723985	0.97537	385.91	25.02	0.0753535	0.0111973	0.0104291	0.0215079	0.0204413	0	0	1.33604	0.0211549	0.184503	0.0773352	13.8122	43.3833	18.1841	18.1842	0.0028867	6.65594	0.748614	1.5837	0.22384
MDP-1 #12
26281-07A	MDP-1	S	Marina di vita Fumo	1.69	0	419F	0.1285	0.000196761	46541.1	98.7398	10749.1	33.3837	76.8926	10.2689	148.541	1.55844	0.174114	1.15352	1396.88	14.94	0.0641593	0.034044	0.0045471	0.0662888	0.0089124	0	0	4.37673	0.0129889	0.208627	0.0447666	4.76688	49.0556	10.5261	10.5264	0.0031897	1.07184	0.228489	0.296792	0.144584
26281-07B	MDP-1	S	Marina di vita Fumo	2.25	0	419F	0.1285	0.000196761	38037.1	97.9779	19690.9	51.7169	124.712	10.5542	115.157	1.55434	0.323731	2.1131	582.44	7.92	0.134154	0.0297098	0.0025148	0.0577934	0.0049291	0	0	1.92386	0.0058577	0.186996	0.0240031	9.72092	43.9696	5.64392	5.64432	0.0030238	1.37655	0.519846	0.304519	0.16009
26281-07C	MDP-1	S	Marina di vita Fumo	2.81	0	419F	0.1285	0.000196761	7900.04	92.076	26194.7	66.474	148.875	10.8554	11.2095	1.10378	0.427737	2.81105	42.91	4.23	1.64423	0.026848	0.0019581	0.052184	0.0038379	0	0	0.302412	0.0035551	0.17616	0.0131025	58.2989	41.4218	3.08084	3.08149	0.0013965	10.0814	3.30942	1.17657	0.114751
26281-07D	MDP-1	S	Marina di vita Fumo	3.38	0	419F	0.1285	0.000196761	13498.8	93.3817	48984.4	112.526	279.58	11.8575	18.7627	1.0919	0.805058	5.25669	38.16	2.22	1.84551	0.0268	0.0011369	0.05209	0.0022283	0	0	0.274549	0.0019139	0.162472	0.0069	59.2304	38.203	1.62244	1.62349	0.0013653	5.97083	3.64559	0.697749	0.11518
26281-07E	MDP-1	S	Marina di vita Fumo	3.94	0	419F	0.1285	0.000196761	27042.5	97.0012	96191.5	215.075	567.823	14.3613	37.8983	1.35673	1.56734	10.3227	39.59	1.42	1.85671	0.027964	0.0007076	0.0543715	0.001387	0	0	0.282511	0.0010364	0.166253	0.0043551	58.8992	39.0921	1.02404	1.02578	0.0013764	3.66637	3.54275	0.367189	0.0960841
26281-07F	MDP-1	S	Marina di vita Fumo	4.22	0	419F	0.1285	0.000196761	71631.1	105.667	246050	528.051	1485.01	24.4098	103.667	1.54084	4.01035	26.4045	42.33	0.629578	1.77624	0.0285945	0.0004703	0.0556073	0.000922	0	0	0.292463	0.0004636	0.168091	0.0019334	57.5224	39.5244	0.454613	0.458626	0.0014225	1.52143	3.42209	0.158667	0.0926281
26281-07G	MDP-1	S	Marina di vita Fumo	4.5	0	419F	0.1285	0.000196761	32578.2	99.4964	180817	388.816	1055.04	19.4659	9.71658	1.12876	2.95064	19.4041	5.39	0.626393	13.4629	0.0276174	0.0005098	0.0536921	0.0009994	0	0	0.180787	0.0005634	0.166609	0.0019554	92.2835	39.1758	0.459789	0.463687	0.0002581	13.4479	5.53893	0.312048	0.0223975
26281-07H	MDP-1	S	Marina di vita Fumo	4.78	0	419F	0.1285	0.000196761	34473.6	100.308	188220	400.026	1065.79	19.6456	11.3438	1.13544	3.06933	20.1986	6.05	0.605741	11.6514	0.0268316	0.0004949	0.0521518	0.0009702	0	0	0.183907	0.0005504	0.167698	0.0018925	91.3085	39.4319	0.444984	0.449064	0.0002908	11.3484	5.44482	0.299706	0.0251001
26281-07I	MDP-1	S	Marina di vita Fumo	5.06	0	419F	0.1285	0.000196761	8355.42	95.0042	46138.2	103.041	260.675	11.4591	0.177327	1.1253	0.754952	4.95126	0.384602	2.44	182.332	0.0266864	0.0011735	0.0518672	0.0023002	0	0	0.18122	0.0020715	0.181918	0.0075769	100.522	42.7756	1.78158	1.78278	-1.78e-05	-756.652	5.52569	1.14468	0.0014973
26281-07J	MDP-1	S	Marina di vita Fumo	5.62	0	419F	0.1285	0.000196761	5885.51	95.569	32973.2	78.238	192.461	11.1185	1.77703	1.14468	0.541249	3.53847	5.38	3.46	13.4424	0.0274943	0.0015887	0.0534508	0.0031139	0	0	0.178051	0.0028985	0.163911	0.0107387	92.1863	38.5416	2.52503	2.52572	0.0002614	74.5373	5.62415	1.6302	0.0217642
26281-07K	MDP-1	S	Marina di vita Fumo	6.1	0	419F	0.1285	0.000196761	1041.52	94.8903	5710.9	17.8045	26.5883	9.89416	1.56295	1.13667	0.0931469	0.612857	27.47	19.98	2.10763	0.0220757	0.0082152	0.04283	0.0161021	0	0	0.183087	0.0166908	0.102538	0.0619501	56.0809	24.1106	14.5667	14.5668	0.0014707	74.8706	5.46926	9.12878	0.12178
26281-07L	MDP-1	S	Marina di vita Fumo	6.75	0	419F	0.1285	0.000196761	903.672	94.1403	5126.24	17.7358	33.554	10.0102	1.15964	1.08	0.0843881	0.550115	22.5	20.96	3.60199	0.0308087	0.0091918	0.0599472	0.0180163	0	0	0.175346	0.018276	0.110338	0.065185	63.0145	25.9446	15.3273	15.3274	0.0012385	97.2071	5.71103	10.4377	0.107268
26281-07M	MDP-1	S	Marina di vita Fumo	9	0	419F	0.1285	0.000196761	3402.56	97.0812	15047.4	39.0453	75.8242	10.3601	3.17	1.15505	0.247159	1.61479	21	7.65	2.9718	0.0237757	0.0032489	0.0461622	0.0063679	0	0	0.225421	0.0064474	0.164336	0.023739	72.9812	38.6413	5.58185	5.58217	0.0009047	37.6748	4.44099	2.86331	0.0756358
26281-07N	MDP-1	S	Marina di vita Fumo	10.12	0	419F	0.1285	0.000196761	1676.24	94.2282	4128.92	15.4633	9.26254	9.9356	2.08769	1.04333	0.0681421	0.443089	50.17	25.07	0.544881	0.0105391	0.0113049	0.0202177	0.0221578	0	0	0.402798	0.0226898	0.253588	0.078213	62.9953	59.6275	18.3903	18.3906	0.0012393	50.5725	2.48416	5.63655	0.110996
26281-07O	MDP-1	S	Marina di vita Fumo	14.06	0	419F	0.1285	0.000196761	3078.06	94.6689	5826.02	20.2948	33.7907	9.91321	8.48223	1.04911	0.0974496	0.625211	142.53	17.63	0.495809	0.0268905	0.0078893	0.0522672	0.0154632	0	0	0.517206	0.0159763	0.0935391	0.0549877	18.0939	21.9946	12.9296	12.9297	0.0027433	12.8066	1.93436	3.09045	0.239247
MDP-1 #13
26281-08A	MDP-1	S	Marina di vita Fumo	1.69	0	419F	0.1285	0.000196761	86112.8	107.033	10805.9	32.7739	76.7874	10.267	285.156	2.2891	0.178967	2.03269	2609.02	21.6	0.033583	0.0332876	0.0044513	0.0648061	0.0087247	0	0	7.87884	0.0187256	0.0917293	0.0633725	1.16426	21.569	14.9012	14.9012	0.0033104	0.813586	0.126923	0.237681	0.086358
26281-08B	MDP-1	S	Marina di vita Fumo	2.25	0	419F	0.1285	0.000196761	11369.2	93.093	25532.5	62.7008	148.369	10.704	25.8568	1.2472	0.418241	4.80289	101.23	4.89	0.714763	0.0275283	0.0019865	0.0535175	0.0038936	0	0	0.445115	0.0037116	0.144791	0.0150309	32.5465	34.0456	3.53428	3.53466	0.0022592	4.92756	2.24783	0.834331	0.163376
26281-08C	MDP-1	S	Marina di vita Fumo	2.81	0	419F	0.1285	0.000196761	12251.3	92.2704	46126.9	105.17	264.763	11.593	12.468	1.1948	0.758721	8.67687	26.91	2.58	2.64594	0.027091	0.0011866	0.0526604	0.0023259	0	0	0.264407	0.0020138	0.185948	0.0079563	70.3919	43.7232	1.87078	1.87198	0.0009915	9.87523	3.78556	0.762363	0.0755454
26281-08D	MDP-1	S	Marina di vita Fumo	3.38	0	419F	0.1285	0.000196761	79278	109.142	6666.89	27.9845	35.0325	10.0175	260.858	2.11776	0.107728	1.25467	3964.99	34.6	0.0167269	0.0252512	0.007221	0.0490541	0.0141533	0	0	12.0501	0.0419582	0.213973	0.0976481	1.7757	50.3127	22.9603	22.9604	0.0032899	0.824554	0.082987	0.34821	0.0708894
26281-08E	MDP-1	S	Marina di vita Fumo	3.94	0	419F	0.1285	0.000196761	36740.4	92.7486	171459	364.344	983.422	18.677	26.7406	1.28059	2.7945	32.2529	15.67	0.750441	4.58572	0.0273384	0.0005195	0.0531453	0.0010184	0	0	0.215284	0.0005614	0.170402	0.0023105	79.2425	40.0677	0.543278	0.546733	0.000695	5.02844	4.65033	0.261073	0.0490246
26281-08F	MDP-1	S	Marina di vita Fumo	4.22	0	419F	0.1285	0.000196761	22430.3	90.1157	97525.1	209.664	533.792	14.1202	21.82	1.23381	1.59119	18.3453	22.45	1.27	3.0498	0.0260665	0.0006898	0.0506522	0.0013521	0	0	0.230828	0.000943	0.165584	0.0039063	71.8116	38.935	0.918502	0.920436	0.0009439	5.84851	4.33685	0.408964	0.0678173
26281-08G	MDP-1	S	Marina di vita Fumo	4.5	0	419F	0.1285	0.000196761	5954.16	87.1125	32232.8	82.5138	177.246	11.0404	1.59076	1.07756	0.531408	6.06326	4.9	3.32	13.8961	0.0259277	0.0016153	0.0503802	0.003166	0	0	0.18347	0.0026921	0.170622	0.0102735	93.1225	40.1195	2.41564	2.41642	0.00023	78.8018	5.45782	1.46934	0.018541
26281-08H	MDP-1	S	Marina di vita Fumo	4.78	0	419F	0.1285	0.000196761	4128.77	84.6332	23035.5	57.5758	142.374	10.6233	0.953481	1.2221	0.378426	4.33317	4.13	5.29	18.6449	0.0292522	0.002183	0.0568965	0.0042789	0	0	0.178654	0.0036706	0.168387	0.0162105	94.3829	39.5939	3.81164	3.81212	0.0001878	157.848	5.60513	2.05744	0.0129758
26281-08I	MDP-1	S	Marina di vita Fumo	4.84917	0	419F	0.1285	0.000196761	4886.38	80.9678	27824.2	65.3144	156.585	10.8511	-0.258612	1.07367	0.460895	5.23398	-0.918808	3.81	-75.6839	0.0264651	0.0018343	0.0514335	0.0035954	0	0	0.173605	0.0028863	0.178178	0.0117505	102.78	41.8961	2.76293	2.76367	-9.35e-05	-235.473	5.76839	1.66494	0.0070247
26281-08J	MDP-1	S	Marina di vita Fumo	5.62	0	419F	0.1285	0.000196761	1996.1	81.004	10658.7	29.9598	47.0016	10.1257	0.166351	0.935301	0.177482	2.00499	1.53	8.63	35.2398	0.0206336	0.0044454	0.0400034	0.0087131	0	0	0.184164	0.0074848	0.180949	0.0268315	98.3865	42.5478	6.30899	6.30933	5.37e-05	873.503	5.43724	4.06971	0.0046453
26281-08K	MDP-1	S	Marina di vita Fumo	6.1	0	419F	0.1285	0.000196761	2536.73	83.1921	13939.7	37.6561	85.1038	10.2137	0.13363	1.07695	0.232531	2.62219	0.941027	7.58	79.7064	0.0285281	0.0034241	0.0554771	0.0067114	0	0	0.178638	0.0058656	0.177821	0.0233922	99.6804	41.8122	5.50028	5.50066	1.04e-05	4098.99	5.60566	3.28813	0.0008002
26281-08L	MDP-1	S	Marina di vita Fumo	6.75	0	419F	0.1285	0.000196761	2416.22	82.7812	11775.4	34.4561	51.4775	10.0822	2.77587	0.983214	0.197115	2.21505	23.06	8.17	2.31408	0.0203609	0.0039881	0.0394688	0.0078167	0	0	0.200723	0.0068928	0.13322	0.0253415	66.4519	31.3249	5.95868	5.95887	0.0011234	36.4336	4.98814	3.43827	0.0939396
26281-08M	MDP-1	S	Marina di vita Fumo	9	0	419F	0.1285	0.000196761	3553.93	85.4966	18247.8	47.2757	98.5321	10.4154	1.62382	0.995287	0.297482	3.43258	8.94	5.48	7.59284	0.0258345	0.0027313	0.0501975	0.0053534	0	0	0.195628	0.0047197	0.17072	0.0170253	87.3782	40.1426	4.00322	4.00369	0.0004225	66.4262	5.1182	2.41566	0.0361617
26281-08N	MDP-1	S	Marina di vita Fumo	10.12	0	419F	0.1285	0.000196761	4913.25	85.0255	21007.3	54.7079	116.999	10.5045	7.11477	1.13162	0.343884	3.95165	33.88	5.39	2.05865	0.0265429	0.0023835	0.051586	0.0046717	0	0	0.233958	0.0040676	0.134644	0.0165928	57.6109	31.6598	3.90156	3.90186	0.0014195	16.3357	4.27876	1.74045	0.105574
26281-08O	MDP-1	S	Marina di vita Fumo	14.06	0	419F	0.1285	0.000196761	4322.57	87.0197	14770.2	48.6099	86.0618	10.2973	7.06133	1.00262	0.241594	2.7784	47.86	6.8	1.52699	0.0278026	0.0033271	0.0540552	0.0065212	0	0	0.29298	0.0059303	0.152021	0.0211339	51.9311	35.7457	4.96931	4.96961	0.0016098	14.5621	3.41605	2.02587	0.137628
MDP-1 #14
26281-09A	MDP-1	S	Marina di vita Fumo	1.69	0	419F	0.1285	0.000196761	166108	112.616	5356.03	33.3705	31.0677	9.95376	554.8	3.06304	0.0839493	0.894085	10821.9	69.76	0.0070196	0.02889	0.0092565	0.0561865	0.0181432	0	0	32.4008	0.110073	0.0930182	0.180199	0.287083	21.8721	42.3713	42.3713	0.0033398	0.557725	0.0308631	0.339734	0.0323685
26281-09B	MDP-1	S	Marina di vita Fumo	2.25	0	419F	0.1285	0.000196761	220431	128.697	9272.63	29.8446	59.2405	10.1678	734.057	3.25408	0.154011	1.54788	7804.79	39.54	0.0101238	0.0300407	0.0051566	0.058442	0.0101072	0	0	23.4371	0.0590946	0.137195	0.104621	0.585371	32.2597	24.6	24.6001	0.0033298	0.448963	0.042667	0.25215	0.0434335
26281-09C	MDP-1	S	Marina di vita Fumo	2.81	0	419F	0.1285	0.000196761	8088.93	87.3026	20270.9	55.171	145.66	10.644	17.9634	1.14136	0.331696	3.38383	88.68	5.64	1.01838	0.0343037	0.0025074	0.0667978	0.0049147	0	0	0.399333	0.0043651	0.137015	0.01737	34.3316	32.2172	4.0843	4.0846	0.0021994	6.51039	2.50569	1.09379	0.163848
26281-09D	MDP-1	S	Marina di vita Fumo	3.38	0	419F	0.1285	0.000196761	290437	146.123	29003.7	76.2715	202.142	11.1351	954.88	3.95198	0.471633	4.8416	3315.35	14.3	0.0265938	0.0334948	0.0018455	0.0652124	0.0036174	0	0	10.084	0.0133137	0.188063	0.0414724	1.86497	44.2205	9.75155	9.75178	0.0032869	0.418945	0.0991672	0.132034	0.070026
26281-09E	MDP-1	S	Marina di vita Fumo	3.94	0	419F	0.1285	0.000196761	10280.6	87.7524	44641.3	104.171	302.954	11.984	9.91143	1.12255	0.730681	7.45199	22.21	2.52	3.83979	0.0324092	0.0012825	0.0630844	0.0025138	0	0	0.230396	0.0019823	0.166379	0.0077677	72.2912	39.1218	1.82646	1.82744	0.0009278	11.8134	4.34497	0.861331	0.0718025
26281-09F	MDP-1	S	Marina di vita Fumo	4.22	0	419F	0.1285	0.000196761	22251.6	90.5144	53122.5	116.559	509.497	13.7991	46.7629	1.31988	0.87179	8.86777	87.84	2.48	1.37405	0.0457682	0.0012402	0.0892695	0.0024311	0	0	0.417963	0.0017404	0.159076	0.0075984	38.0813	37.4045	1.78664	1.78756	0.0020738	2.89134	2.39391	0.416646	0.137902
26281-09G	MDP-1	S	Marina di vita Fumo	4.5	0	419F	0.1285	0.000196761	81076.1	103.259	60168.9	132.467	484.779	13.5506	239.442	2.10128	0.98677	10.044	397.35	3.5	0.255149	0.0384817	0.0010762	0.0749872	0.0021095	0	0	1.34544	0.0020884	0.161898	0.0105643	12.035	38.068	2.48403	2.48472	0.0029463	0.889935	0.74337	0.155251	0.123056
26281-09H	MDP-1	S	Marina di vita Fumo	4.78	0	419F	0.1285	0.000196761	28931.1	95.2497	67669.9	148.926	560.359	14.4219	60.1359	1.38406	1.10547	11.2962	89.08	2.05	1.17502	0.0397219	0.001023	0.0774181	0.0020053	0	0	0.428553	0.0014675	0.165479	0.0062861	38.6349	38.9102	1.47807	1.47927	0.0020552	2.35279	2.33473	0.342624	0.135235
26281-09I	MDP-1	S	Marina di vita Fumo	5.06	0	419F	0.1285	0.000196761	16820.7	94.235	75921.2	166.125	561.219	14.2359	14.9687	1.22844	1.23945	12.6736	19.78	1.62	4.72567	0.0354901	0.0009009	0.0691232	0.0017659	0	0	0.222229	0.0012626	0.16573	0.0050071	74.6584	38.9692	1.17733	1.17884	0.0008485	8.6358	4.50482	0.568799	0.0641307
26281-09J	MDP-1	S	Marina di vita Fumo	5.62	0	419F	0.1285	0.000196761	6595.66	91.0455	36546.4	84.3069	253.786	11.5099	1.3638	1.054	0.598766	6.69927	3.73	2.88	23.4544	0.0332353	0.0015077	0.0647037	0.0029553	0	0	0.180381	0.0024975	0.171611	0.0089624	95.268	40.352	2.10737	2.10828	0.0001582	101.194	5.55139	1.38651	0.0136215
26281-09K	MDP-1	S	Marina di vita Fumo	6.1	0	419F	0.1285	0.000196761	7812.24	90.9516	39908.5	92.3354	280.383	11.809	3.32662	1.0737	0.651933	6.66194	8.36	2.7	10.6266	0.033731	0.0014213	0.0656753	0.0027858	0	0	0.196227	0.0022969	0.173685	0.0083739	88.6232	40.8397	1.96898	1.96997	0.0003808	36.1646	5.10252	1.17202	0.0320699
26281-09L	MDP-1	S	Marina di vita Fumo	6.75	0	419F	0.1285	0.000196761	26294.8	93.5199	48825	107.451	365.155	12.5117	58.9153	1.30342	0.802752	8.15038	120.18	2.66	0.782058	0.0356913	0.0012236	0.0695177	0.0023985	0	0	0.536386	0.002008	0.180135	0.0081698	33.5979	42.3562	1.921	1.9221	0.002224	2.25864	1.86515	0.374532	0.15029
26281-09M	MDP-1	S	Marina di vita Fumo	9	0	419F	0.1285	0.000196761	12134.3	91.7254	57141.8	127.816	454.238	13.2539	7.72035	1.11297	0.93499	9.5387	13.52	1.95	7.42856	0.0381272	0.0011132	0.0742923	0.002182	0	0	0.212518	0.0016211	0.174902	0.0060416	82.3948	41.1259	1.42058	1.42197	0.0005894	15.6005	4.7109	0.763688	0.0481112
26281-09N	MDP-1	S	Marina di vita Fumo	10.12	0	419F	0.1285	0.000196761	3792.29	91.5471	19370.6	48.0004	113.597	10.5533	2.98969	1.03992	0.317511	3.23355	15.42	5.36	4.78922	0.0280901	0.00261	0.0546186	0.0051157	0	0	0.195583	0.0047312	0.151506	0.0166978	77.5613	35.6246	3.92624	3.92661	0.0007513	36.631	5.11935	2.42212	0.0658545
26281-09O	MDP-1	S	Marina di vita Fumo	14.06	0	419F	0.1285	0.000196761	7178.54	91.0835	31832.6	74.0088	226.735	11.2655	4.64347	0.943253	0.52187	5.31383	14.57	2.96	6.16468	0.034119	0.0016956	0.0664357	0.0033235	0	0	0.225249	0.0028677	0.184184	0.0092911	81.8579	43.3084	2.18464	2.18564	0.0006074	21.6972	4.44435	1.27451	0.0583629
SN-1
26274-01A	SN-1	S	San Nicola la Strada, Maddaloni	3.15	0	419E	0.1284	0.000179772	82759.8	122.867	1521.11	10.7841	8.65584	9.95887	274.803	2.50124	0.0261374	0.204511	17110.8	171.74	0.0033423	0.0218052	0.0250878	0.0422997	0.0491729	0	0	51.5307	0.231103	0.44633	0.471691	0.866135	104.842	110.796	110.796	0.0033204	0.923126	0.0194057	0.448487	0.0567652
26274-01B	SN-1	S	San Nicola la Strada, Maddaloni	4.2	0	419E	0.1284	0.000179772	231760	163.236	5524.78	19.9772	19.5891	10.061	763.941	3.52157	0.0910462	0.742798	13655.6	78.24	0.0027064	0.0141701	0.007278	0.0273347	0.014265	0	0	41.4276	0.144013	0.658279	0.190911	1.58898	154.626	44.8422	44.8427	0.0032962	0.468051	0.0241384	0.347632	0.0399287
26274-01C	SN-1	S	San Nicola la Strada, Maddaloni	4.7	0	419E	0.1284	0.000179772	104261	129.907	15315.9	39.6867	74.8227	10.3567	342.033	2.8182	0.253198	2.05921	2198.56	18.71	0.0231996	0.0194715	0.0026955	0.0377255	0.0052832	0	0	6.7018	0.016513	0.139053	0.0547909	2.07491	32.6639	12.8704	12.8705	0.0032799	0.834479	0.149217	0.246408	0.0816919
26274-01D	SN-1	S	San Nicola la Strada, Maddaloni	5.25	0	419E	0.1284	0.000179772	23663.4	113.923	31990.1	74.2842	141.974	10.7414	60.7546	1.6756	0.521605	4.30102	189.57	5.23	0.247634	0.0179388	0.0013574	0.0347215	0.0026605	0	0	0.738363	0.0036619	0.173533	0.0160134	23.51	40.7632	3.76153	3.76197	0.0025619	2.80689	1.35479	0.496117	0.166894
26274-01E	SN-1	S	San Nicola la Strada, Maddaloni	6.3	0	419E	0.1284	0.000179772	95281.2	124.463	54445.3	121.305	230.95	11.4719	291.875	2.44001	0.887709	7.32009	535.15	4.5	0.0838364	0.0171541	0.0008523	0.0331833	0.0016705	0	0	1.74696	0.0028505	0.150318	0.0135674	8.60568	35.31	3.18698	3.18737	0.0030611	0.84778	0.572499	0.163196	0.129242
26274-01F	SN-1	S	San Nicola la Strada, Maddaloni	7.35	0	419E	0.1284	0.000179772	38632.8	115.885	92180.4	204.098	378.83	12.6512	81.1623	1.50938	1.49497	12.3935	88.38	1.65	0.495739	0.0167574	0.0005598	0.0324058	0.0010972	0	0	0.420683	0.001305	0.157876	0.0050709	37.5503	37.0855	1.19115	1.19228	0.0020916	1.89354	2.37847	0.310402	0.154094
26274-01G	SN-1	S	San Nicola la Strada, Maddaloni	7.88	0	419E	0.1284	0.000179772	189663	131.945	57253.6	129.44	245.393	11.5745	604.555	3.61607	0.925523	7.69766	1063.37	6.46	0.0431464	0.0175375	0.0008274	0.0339349	0.0016218	0	0	3.33605	0.0042329	0.162358	0.0191755	4.86709	38.1384	4.50432	4.50464	0.0031864	0.603759	0.299775	0.126894	0.0784286
26274-01H	SN-1	S	San Nicola la Strada, Maddaloni	8.4	0	419E	0.1284	0.000179772	100706	123.964	8693.7	40.1352	26.6203	10.0455	335.66	2.39418	0.138632	1.16886	3941.71	29.94	0.0083922	0.0127069	0.0047952	0.0244667	0.0093987	0	0	11.8261	0.0341256	0.0584699	0.0853259	0.49442	13.7348	20.0433	20.0433	0.0033328	0.724992	0.0845598	0.28857	0.0789482
26274-01I	SN-1	S	San Nicola la Strada, Maddaloni	8.93	0	419E	0.1284	0.000179772	224551	153.899	41629.6	95.5599	177.501	11.0689	719.981	3.37806	0.681153	5.59703	1720.81	8.32	0.0262176	0.0172487	0.0010758	0.0333688	0.0021086	0	0	5.36695	0.007318	0.2304	0.0244747	4.29308	54.1212	5.74906	5.74956	0.0032056	0.475977	0.186332	0.13636	0.0913199
26274-01J	SN-1	S	San Nicola la Strada, Maddaloni	9.46	0	419E	0.1284	0.000179772	119208	128.194	22767.8	59.3182	103.715	10.5718	384.811	2.59136	0.375464	3.06109	1668.61	11.55	0.0287022	0.0182967	0.0018652	0.035423	0.0036559	0	0	5.16909	0.0100132	0.18847	0.0340671	3.64622	44.2719	8.00233	8.00257	0.0032273	0.683316	0.193465	0.193725	0.0964242
26274-01K	SN-1	S	San Nicola la Strada, Maddaloni	10.51	0	419E	0.1284	0.000179772	197882	144.105	125159	315.936	559.964	14.3049	577.772	3.40178	2.02783	16.8275	463.88	2.75	0.103235	0.0182953	0.0004675	0.0354201	0.0009164	0	0	1.58876	0.0015513	0.204977	0.0082578	12.9035	48.1494	1.93974	1.94091	0.0029172	0.595228	0.629511	0.0976596	0.106186
26274-01L	SN-1	S	San Nicola la Strada, Maddaloni	12.61	0	419E	0.1284	0.000179772	192643	124.275	121955	263.463	499.597	13.8376	577.892	3.35195	1.99708	16.3967	473.85	2.77	0.108661	0.0196539	0.0005445	0.0380831	0.0010673	0	0	1.57961	0.0014532	0.166165	0.0082908	10.5209	39.0326	1.94751	1.94827	0.002997	0.585618	0.63316	0.0920129	0.094415
26274-01M	SN-1	S	San Nicola la Strada, Maddaloni	16.81	0	419E	0.1284	0.000179772	52033.7	98.2538	75187.9	165.728	292.646	12.616	131.639	1.80385	1.22876	10.1089	175.43	2.41	0.279324	0.0187154	0.000807	0.0362437	0.0015818	0	0	0.693441	0.0014583	0.170885	0.0073019	24.6517	40.1414	1.71521	1.71613	0.0025236	1.38774	1.44259	0.210373	0.124384
26274-01N	SN-1	S	San Nicola la Strada, Maddaloni	16.7281	0	419E	0.1284	0.000179772	28863.2	90.6038	50278.4	109.666	163.399	10.8408	67.3922	1.35265	0.822918	6.75986	133.81	2.69	0.338882	0.0173353	0.0011503	0.0335385	0.0022547	0	0	0.57308	0.0019376	0.174691	0.0082237	30.4957	41.0352	1.93175	1.9326	0.0023279	2.03891	1.7457	0.338249	0.143833
26274-01O	SN-1	S	San Nicola la Strada, Maddaloni	26.27	0	419E	0.1284	0.000179772	125624	108.186	39876.4	88.9568	129.704	10.6406	391.265	2.54807	0.65216	5.36133	980.26	6.5	0.0463442	0.0173671	0.0014249	0.033601	0.0027929	0	0	3.14732	0.0047978	0.221771	0.019291	7.04682	52.0944	4.53142	4.53201	0.0031134	0.65844	0.317752	0.152454	0.0855322
SN-1 #2
26274-02A	SN-1	S	San Nicola la Strada, Maddaloni	4.2	0	419E	0.1284	0.000179772	168500	134.747	11449.5	94.2275	78.2722	10.3038	556.425	3.04811	0.189801	1.35537	4773.14	28.24	0.0150517	0.027335	0.0035989	0.0531385	0.007054	0	0	14.4543	0.0343354	0.205516	0.0791272	1.42183	48.2761	18.5869	18.587	0.0033018	0.555137	0.0691834	0.237553	0.0593788
26274-02B	SN-1	S	San Nicola la Strada, Maddaloni	5.25	0	419E	0.1284	0.000179772	257915	154.514	3757.76	153.126	14.2607	9.91751	861.359	3.58021	0.0584215	0.444835	24005.7	141.74	0.0017618	0.0161839	0.0112552	0.0312817	0.0220604	0	0	71.8797	0.304556	0.209298	0.302366	0.291176	49.1644	71.0254	71.0255	0.0033397	0.421852	0.013912	0.42371	0.0288394
26274-02C	SN-1	S	San Nicola la Strada, Maddaloni	6.3	0	419E	0.1284	0.000179772	88315.4	124.026	77630.9	265.515	316.451	12.2482	257.83	2.49925	1.21966	9.18975	344.2	3.35	0.130777	0.0172103	0.0006663	0.0332935	0.001306	0	0	1.179	0.001984	0.152453	0.0101087	12.9333	35.8116	2.37454	2.37507	0.0029162	0.981569	0.848344	0.168315	0.123975
26274-02D	SN-1	S	San Nicola la Strada, Maddaloni	7.35	0	419E	0.1284	0.000179772	127186	134.179	11845.8	114.254	46.8552	10.1499	420.661	2.741	0.18999	1.40228	3605.15	24.93	0.0118626	0.0163623	0.0035447	0.0316314	0.0069476	0	0	10.9	0.0277729	0.13755	0.071204	1.26194	32.3108	16.7259	16.7259	0.0033071	0.661372	0.0917438	0.254805	0.0741853
26274-02E	SN-1	S	San Nicola la Strada, Maddaloni	7.88	0	419E	0.1284	0.000179772	183528	140.439	83301.2	182.578	359.728	12.4893	562.389	3.26294	1.36251	9.861	672.1	3.93	0.0682157	0.0175251	0.0006086	0.0339106	0.0011929	0	0	2.19332	0.0023839	0.187811	0.0117928	8.56375	44.1172	2.77011	2.7708	0.0030625	0.586986	0.455977	0.108704	0.106554
26274-02F	SN-1	S	San Nicola la Strada, Maddaloni	8.4	0	419E	0.1284	0.000179772	173836	145.95	191146	492.027	864.366	17.5948	483.207	2.81025	3.11534	22.6273	252.58	1.48	0.19111	0.0184392	0.0003755	0.0357023	0.0007361	0	0	0.90866	0.0009293	0.155756	0.0044648	17.1458	36.5875	1.04879	1.05004	0.0027751	0.590103	1.10081	0.102297	0.129299
26274-02G	SN-1	S	San Nicola la Strada, Maddaloni	8.93	0	419E	0.1284	0.000179772	13799.1	115.55	34727	88.9731	156.238	10.8275	24.7054	1.23492	0.567118	4.11089	70.94	3.55	0.675875	0.0183174	0.0012697	0.0354635	0.0024886	0	0	0.396242	0.0033611	0.185623	0.0110992	46.8749	43.6032	2.60719	2.60791	0.0017792	5.10267	2.52527	0.848792	0.162204
26274-02H	SN-1	S	San Nicola la Strada, Maddaloni	9.46	0	419E	0.1284	0.000179772	61096	123.858	88184.8	200.117	382.083	12.6494	152.792	1.94701	1.44093	10.4391	172.68	2.2	0.267186	0.0176345	0.000584	0.0341251	0.0011446	0	0	0.690491	0.0014906	0.176065	0.006723	25.5074	41.358	1.57923	1.58029	0.002495	1.29439	1.44875	0.215952	0.149078
26274-02I	SN-1	S	San Nicola la Strada, Maddaloni	10.51	0	419E	0.1284	0.000179772	18819.9	118.262	76918.2	178.284	315.712	12.0602	19.0425	1.26863	1.22504	9.10539	25.31	1.69	1.77153	0.0171469	0.0006552	0.0331693	0.0012842	0	0	0.250188	0.0015872	0.175699	0.0052784	70.2963	41.2721	1.2399	1.24125	0.0009947	6.81341	4.00095	0.635023	0.0915472
26274-02J	SN-1	S	San Nicola la Strada, Maddaloni	12.61	0	419E	0.1284	0.000179772	21279.5	120.68	74791.5	165.933	321.242	12.2012	28.5083	1.37756	1.21341	8.85363	38.26	1.85	1.20473	0.0176185	0.0006694	0.0340937	0.001312	0	0	0.285602	0.0016408	0.172494	0.0057563	60.449	40.5193	1.35215	1.35334	0.0013245	4.92502	3.5044	0.575014	0.113923
26274-02K	SN-1	S	San Nicola la Strada, Maddaloni	16.81	0	419E	0.1284	0.000179772	31869.3	118.591	93514.8	201.761	390.275	12.7906	54.7581	1.38762	1.51618	11.0701	58.82	1.49	0.762038	0.017138	0.0005618	0.0331519	0.0011012	0	0	0.342327	0.0012939	0.167807	0.0046322	49.0549	39.4183	1.08809	1.08949	0.0017062	2.58126	2.92328	0.378258	0.14248
26274-02L	SN-1	S	San Nicola la Strada, Maddaloni	18.91	0	419E	0.1284	0.000179772	14457.7	117.433	52219.4	115.332	217.754	11.3187	16.0003	1.18935	0.846078	6.18161	30.8	2.29	1.45541	0.0171394	0.0008911	0.0331547	0.0017467	0	0	0.278301	0.0022866	0.187436	0.0072043	67.41	44.0291	1.69229	1.69341	0.0010914	7.58872	3.59642	0.822356	0.10598
26274-02M	SN-1	S	San Nicola la Strada, Maddaloni	26.27	0	419E	0.1284	0.000179772	104966	135.25	45268.4	105.285	197.187	11.1494	323.716	2.60554	0.739937	5.35876	712.54	5.8	0.0651997	0.017755	0.0010041	0.0343613	0.0019682	0	0	2.31043	0.0040929	0.184214	0.0174034	7.97391	43.2721	4.08805	4.08849	0.0030823	0.81665	0.432862	0.177171	0.121288
SN-1 #3
26274-03A	SN-1	S	San Nicola la Strada, Maddaloni	3.15	0	419E	0.1284	0.000179772	42782.7	126.599	31007.1	80.2123	462.989	13.5772	129.66	2.02201	0.508127	2.97428	415.6	6.51	0.385744	0.0607204	0.0017826	0.118578	0.0034942	0	0	1.37132	0.0044794	0.135044	0.0197802	9.84909	31.7221	4.64637	4.64658	0.0030195	1.59381	0.729327	0.326711	0.169406
26274-03B	SN-1	S	San Nicola la Strada, Maddaloni	4.2	0	419E	0.1284	0.000179772	123022	129.45	32169.7	83.8251	237.59	11.5107	395.778	2.71274	0.527164	3.08579	1222.82	8.52	0.0646322	0.030048	0.0014562	0.0584562	0.0028543	0	0	3.80098	0.0061852	0.152239	0.0253858	4.00545	35.7614	5.96313	5.96334	0.0032152	0.695051	0.263102	0.16274	0.107294
26274-03C	SN-1	S	San Nicola la Strada, Maddaloni	5.25	0	419E	0.1284	0.000179772	23171.5	118.337	54484.4	125.118	296.678	11.9809	48.0351	1.40692	0.890222	5.22627	87.89	2.58	0.663349	0.0222238	0.0008977	0.0431203	0.0017596	0	0	0.423954	0.0022029	0.163052	0.007988	38.482	38.3013	1.87637	1.87714	0.0020603	2.99304	2.3601	0.519916	0.168091
26274-03D	SN-1	S	San Nicola la Strada, Maddaloni	6.3	0	419E	0.1284	0.000179772	123382	137.532	152599	328.17	689.652	15.5888	324.198	2.7667	2.48973	14.6377	212.1	1.81	0.228099	0.0184802	0.0004179	0.0357825	0.0008191	0	0	0.807185	0.0010362	0.175147	0.0054871	21.7049	41.1424	1.28893	1.29021	0.0026223	0.863554	1.23924	0.128407	0.118252
26274-03E	SN-1	S	San Nicola la Strada, Maddaloni	7.35	0	419E	0.1284	0.000179772	96475	125.958	475919	1012.64	1808.47	28.2011	53.9409	1.57864	7.71405	45.6512	11.39	0.333385	3.59106	0.0156595	0.0002443	0.0302539	0.0004789	0	0	0.203723	0.0002778	0.170689	0.001037	83.8867	40.0952	0.243597	0.249988	0.0005394	3.04092	4.9146	0.136522	0.0423777
26274-03F	SN-1	S	San Nicola la Strada, Maddaloni	7.88	0	419E	0.1284	0.000179772	36704.4	117.68	155203	332.964	827.571	17.0643	36.0501	1.25149	2.5238	14.8874	23.27	0.807945	2.47006	0.0219127	0.0004521	0.0425104	0.0008862	0	0	0.236909	0.0007784	0.168907	0.0025337	71.3703	39.6766	0.595171	0.597761	0.0009587	3.57543	4.22542	0.328894	0.0879958
26274-03G	SN-1	S	San Nicola la Strada, Maddaloni	8.4	0	419E	0.1284	0.000179772	1498.14	113.049	8059.64	374.49	20.557	9.94394	1.30736	1.10267	0.117062	0.773099	18.19	15.34	1.67711	0.0117379	0.005678	0.0225674	0.0111289	0	0	0.208479	0.0157396	0.154824	0.0484427	74.3522	36.3686	11.3792	11.3793	0.0008588	86.1465	4.80236	7.5588	0.0876573
26274-03H	SN-1	S	San Nicola la Strada, Maddaloni	8.93	0	419E	0.1284	0.000179772	8192.55	114.812	45272.8	120.678	165.111	10.9779	0.0382461	1.02707	0.740928	4.34267	0.0840905	2.26	462.553	0.0149018	0.0009909	0.0287689	0.0019423	0	0	0.180127	0.0025328	0.180789	0.0072032	100.506	42.4677	1.69203	1.69308	-1.73e-05	-726.602	5.5593	1.40808	0.0019254
26274-03I	SN-1	S	San Nicola la Strada, Maddaloni	9.46	0	419E	0.1284	0.000179772	1843.46	115.14	10191.9	446.452	40.9939	10.091	-0.007192	1.22901	0.171293	0.977627	-0.0683994	11.69	-611.499	0.0160075	0.0039406	0.0309359	0.0077237	0	0	0.175322	0.0109611	0.176527	0.03658	100.83	41.4666	8.59263	8.59283	-2.81e-05	-2372.93	5.71187	6.26089	0.0026333
26274-03J	SN-1	S	San Nicola la Strada, Maddaloni	12.61	0	419E	0.1284	0.000179772	8416.3	113.151	44146.8	139.203	163.282	10.8919	4.2332	1.16707	0.715603	4.23466	9.64	2.66	4.13696	0.0152688	0.0010187	0.0294881	0.0019967	0	0	0.191604	0.0025868	0.163773	0.0083437	85.5856	38.4706	1.95995	1.96069	0.0004825	28.8106	5.22587	1.35185	0.0465409
26274-03K	SN-1	S	San Nicola la Strada, Maddaloni	18.91	0	419E	0.1284	0.000179772	6376.11	112.137	33456.8	86.9343	121.131	10.6449	1.74388	1.18067	0.545471	3.20925	5.21	3.53	7.44854	0.0148637	0.0013063	0.0286941	0.0025604	0	0	0.190435	0.0033566	0.175795	0.011051	92.4326	41.2947	2.59587	2.59652	0.0002532	73.2678	5.25797	1.76492	0.0239857
SN-1 #4
26274-04A	SN-1	S	San Nicola la Strada, Maddaloni	3.15	0	419E	0.1284	0.000179772	135391	134.853	25599.9	62.4765	199.7	11.0941	442.023	2.52936	0.422703	2.32527	1704.01	10.05	0.0490188	0.0317442	0.0017641	0.0617811	0.0034578	0	0	5.21936	0.009102	0.134105	0.029645	2.56944	31.5015	6.96364	6.96378	0.0032633	0.58249	0.191599	0.174401	0.109196
26274-04B	SN-1	S	San Nicola la Strada, Maddaloni	4.2	0	419E	0.1284	0.000179772	60942.1	124.541	59423.7	133.492	305.466	12.0952	163.587	1.91314	0.967699	5.39751	275.47	3.24	0.201933	0.0212151	0.0008404	0.0411432	0.0016472	0	0	1.02623	0.00239	0.205201	0.0098541	20.0001	48.2021	2.31472	2.3157	0.0026795	1.19028	0.974661	0.232949	0.153122
26274-04C	SN-1	S	San Nicola la Strada, Maddaloni	5.25	0	419E	0.1284	0.000179772	40224.9	120.248	130693	279.471	543.461	14.1608	58.5469	1.31957	2.12034	11.871	45	1.01	1.00177	0.0172339	0.0004492	0.0333398	0.0008805	0	0	0.30915	0.0009502	0.175907	0.0031706	56.9455	41.3209	0.744774	0.74702	0.0014419	2.29705	3.23725	0.307615	0.127341
26274-04D	SN-1	S	San Nicola la Strada, Maddaloni	5.8	0	419E	0.1284	0.000179772	131304	132.839	255447	541.893	1002.96	19.1554	294.82	2.31397	4.1507	23.2025	115.75	0.910733	0.366924	0.016251	0.0003105	0.0314133	0.0006087	0	0	0.515518	0.0005959	0.170954	0.0027697	33.1773	40.1575	0.650608	0.653035	0.0022381	0.795323	1.94071	0.115646	0.118604
26274-04E	SN-1	S	San Nicola la Strada, Maddaloni	6.5	0	419E	0.1284	0.000179772	169228	134.773	292238	615.846	1136.78	20.5101	404.574	2.60724	4.73531	26.5443	139.24	0.899809	0.303163	0.0161527	0.0002915	0.0312206	0.0005715	0	0	0.582402	0.0005453	0.167713	0.0027278	28.8088	39.3962	0.640768	0.64314	0.0023844	0.652573	1.71775	0.0936757	0.115236
26274-04F	SN-1	S	San Nicola la Strada, Maddaloni	7.35	0	419E	0.1284	0.000179772	17587.9	112.074	92828.3	201.876	343.607	12.3708	5.88682	1.19384	1.5095	8.43169	6.36	1.29	6.29425	0.0153196	0.0005517	0.0295876	0.0010814	0	0	0.189882	0.0012204	0.171853	0.0040378	90.6236	40.3688	0.948482	0.950166	0.0003137	21.6745	5.2733	0.64356	0.0292179
26274-04G	SN-1	S	San Nicola la Strada, Maddaloni	7.88	0	419E	0.1284	0.000179772	9461.19	108.716	46839.9	107.592	177.343	11.0292	2.91596	1.18056	0.76425	4.25451	6.22	2.52	6.56302	0.015624	0.0009718	0.0301843	0.0019048	0	0	0.201756	0.0023296	0.184162	0.0078695	91.3915	43.2599	1.84853	1.84953	0.000288	43.3918	4.96258	1.1561	0.026394
26274-04H	SN-1	S	San Nicola la Strada, Maddaloni	8.4	0	419E	0.1284	0.000179772	3676.88	106.48	19972.7	55.045	65.2085	10.2633	-0.648844	1.10522	0.329589	1.81414	-3.21	5.47	-10.8202	0.0133243	0.0020972	0.0256767	0.0041106	0	0	0.181814	0.0052731	0.192181	0.017149	105.847	45.1438	4.02827	4.02877	-0.0001962	-153.484	5.50765	2.90427	0.0188666
26274-04I	SN-1	S	San Nicola la Strada, Maddaloni	10.51	0	419E	0.1284	0.000179772	14074.3	108.1	74085.4	164.088	277.476	11.7994	2.78129	1.17467	1.20501	6.72925	3.76	1.59	10.7717	0.0155147	0.0006599	0.0299701	0.0012934	0	0	0.190358	0.0014715	0.180089	0.0049673	94.7286	42.3033	1.16682	1.16832	0.0001762	47.4261	5.2601	0.774012	0.0161243
26274-04J	SN-1	S	San Nicola la Strada, Maddaloni	18.91	0	419E	0.1284	0.000179772	19672.3	108.726	98225.2	214.926	376.362	12.6384	10.3409	1.13677	1.59823	8.92189	10.55	1.16	3.93177	0.0158698	0.000533	0.0306662	0.0010448	0	0	0.20061	0.0011171	0.170116	0.0036377	84.9042	39.9607	0.854486	0.856317	0.0005053	11.4639	4.99095	0.557559	0.0479758
26274-04K	SN-1	S	San Nicola la Strada, Maddaloni	25	0	419E	0.1284	0.000179772	136256	126.512	5592.52	31.4675	14.2997	10.0448	449.789	2.81114	0.089222	0.507974	8216.52	59.52	0.0034129	0.0108058	0.0075906	0.0207406	0.0148777	0	0	24.8906	0.0940669	0.359977	0.15537	1.44624	84.5584	36.4956	36.4958	0.003301	0.633142	0.0401759	0.377928	0.0423613
SN-1 #5
26274-05A	SN-1	S	San Nicola la Strada, Maddaloni	3.15	0	419E	0.1284	0.000179772	97118.5	126.25	1999.76	26.6668	28.2181	10.0646	317.126	2.37236	0.0333794	0.142096	15485	142.91	0.0097181	0.0570104	0.0203363	0.111306	0.0398606	0	0	47.422	0.263657	1.19441	0.351873	2.5186	280.552	82.644	82.6449	0.0032651	0.760425	0.0210865	0.556006	0.043585
26274-05B	SN-1	S	San Nicola la Strada, Maddaloni	4.2	0	419E	0.1284	0.000179772	27643.2	109.104	38131.6	95.9126	334.758	12.3218	71.5171	1.32823	0.616471	2.7095	189.11	3.52	0.511323	0.0367135	0.0013521	0.0715211	0.0026503	0	0	0.730965	0.0030265	0.168995	0.0108817	23.1267	39.6973	2.55611	2.55671	0.0025747	1.90864	1.36849	0.41419	0.197839
26274-05C	SN-1	S	San Nicola la Strada, Maddaloni	5.25	0	419E	0.1284	0.000179772	33943.6	112.308	54401.1	119.566	356.036	12.443	83.8372	1.51585	0.885913	3.86556	154.27	2.79	0.463007	0.0271774	0.0009503	0.0528296	0.0018627	0	0	0.624586	0.002181	0.165893	0.0085855	26.5707	38.9687	2.01674	2.01748	0.0024594	1.84698	1.60167	0.34933	0.170625
26274-05D	SN-1	S	San Nicola la Strada, Maddaloni	6.3	0	419E	0.1284	0.000179772	80876.1	119.611	105628	228.209	829.3	17.219	210.847	1.66072	1.71379	7.50558	200.56	1.58	0.429607	0.0327382	0.0006801	0.0637292	0.0013331	0	0	0.769307	0.0012356	0.172837	0.0048609	22.4734	40.5999	1.14183	1.14324	0.0025966	0.805823	1.30026	0.160668	0.173533
26274-05E	SN-1	S	San Nicola la Strada, Maddaloni	7.35	0	419E	0.1284	0.000179772	242964	143.155	327449	689.761	1458.67	23.9777	623.249	2.95589	5.30163	23.2674	191.64	0.913844	0.254356	0.0186186	0.0003062	0.0360539	0.0006002	0	0	0.747093	0.0005792	0.176129	0.0027632	23.5829	41.3732	0.649069	0.651651	0.0025594	0.480821	1.33895	0.0775473	0.115074
26274-05F	SN-1	S	San Nicola la Strada, Maddaloni	7.88	0	419E	0.1284	0.000179772	109345	126.698	473716	990.726	1925.26	29.5055	100.552	1.90634	7.66944	33.6607	21.37	0.405344	2.07933	0.0169951	0.0002606	0.0328718	0.0005108	0	0	0.232429	0.0002914	0.169694	0.0012463	73.0867	39.8615	0.292766	0.298043	0.0009012	1.94084	4.30697	0.125523	0.0575828
26274-05G	SN-1	S	San Nicola la Strada, Maddaloni	8.4	0	419E	0.1284	0.000179772	50654	116.587	183434	388.609	967.652	18.7516	66.813	1.55533	2.97438	13.0342	36.62	0.852824	1.57798	0.0220302	0.0004272	0.0427408	0.0008373	0	0	0.277636	0.0006654	0.16978	0.0026292	61.2062	39.8818	0.617589	0.620111	0.0012991	2.37733	3.60502	0.23989	0.0939344
26274-05H	SN-1	S	San Nicola la Strada, Maddaloni	8.93	0	419E	0.1284	0.000179772	11109.2	106.837	56866.1	149.273	221.695	11.3335	5.64526	1.22365	0.905513	4.04071	10.16	2.2	4.26614	0.0165864	0.0008481	0.0320708	0.0016623	0	0	0.200014	0.0019322	0.170715	0.0068559	85.4575	40.1013	1.61045	1.61143	0.0004868	22.6771	5.00586	0.967241	0.0422899
26274-05I	SN-1	S	San Nicola la Strada, Maddaloni	12.61	0	419E	0.1284	0.000179772	19649.1	107.99	106545	228.87	430.31	13.092	6.09843	1.06833	1.73148	7.57074	5.74	1.01	7.66847	0.0168405	0.0005125	0.0325687	0.0010046	0	0	0.185012	0.0010263	0.168935	0.003175	91.4327	39.6832	0.745801	0.747869	0.0002866	19.0041	5.4123	0.555461	0.0287327
26274-05J	SN-1	S	San Nicola la Strada, Maddaloni	18.91	0	419E	0.1284	0.000179772	10707.7	105.216	59157.2	145.008	242.015	11.5297	3.74028	1.13093	0.965075	4.20351	6.32	1.91	7.03595	0.0170007	0.0008101	0.0328827	0.0015879	0	0	0.180893	0.001787	0.163107	0.0059782	90.2914	38.3142	1.40427	1.4053	0.0003249	32.5747	5.53572	0.989263	0.030059
SN-1 #6
26274-06A	SN-1	S	San Nicola la Strada, Maddaloni	3.15	0	419E	0.1284	0.000179772	167611	130.842	6362.11	65.231	150.788	10.8483	550.767	3.05029	0.0946271	0.529133	9489.52	59.55	0.0301117	0.108052	0.0077803	0.21136	0.0152506	0	0	28.8787	0.0882012	0.555154	0.158951	1.92224	130.404	37.3356	37.3361	0.003285	0.560899	0.0346253	0.305444	0.0443429
26274-06B	SN-1	S	San Nicola la Strada, Maddaloni	4.2	0	419E	0.1284	0.000179772	60368.6	106.963	28502.2	78.5045	318.956	12.1415	185.89	1.76798	0.46845	2.37051	646.99	6.2	0.188274	0.0461905	0.0017592	0.0900971	0.0034483	0	0	2.10112	0.0045273	0.172867	0.0187642	8.22807	40.6068	4.40771	4.40808	0.0030738	0.970079	0.475977	0.215497	0.153944
26274-06C	SN-1	S	San Nicola la Strada, Maddaloni	5.25	0	419E	0.1284	0.000179772	25456.5	105.439	48653.1	111.147	327.959	12.2372	57.5087	1.41055	0.797585	4.04644	117.57	2.89	0.624787	0.0279438	0.0010432	0.0543318	0.0020448	0	0	0.520437	0.0022459	0.171361	0.0088803	32.9415	40.2531	2.08599	2.08675	0.0022459	2.50328	1.92235	0.431746	0.15935
26274-06D	SN-1	S	San Nicola la Strada, Maddaloni	6.3	0	419E	0.1284	0.000179772	86190.5	120.539	81761.3	180.604	421.979	13.042	238.525	2.19442	1.33595	6.80003	291.14	2.69	0.193432	0.0214754	0.000664	0.0416533	0.0013014	0	0	1.05203	0.0016951	0.184236	0.0081415	17.5162	43.2773	1.91243	1.91339	0.0027627	0.933231	0.950752	0.161164	0.134666
26274-06E	SN-1	S	San Nicola la Strada, Maddaloni	6.8	0	419E	0.1284	0.000179772	127051	124.036	57871.8	129.249	237.123	11.5446	387.76	2.67951	0.948278	4.81316	666.79	4.65	0.0666915	0.0170048	0.0008281	0.0328908	0.001623	0	0	2.18476	0.0029788	0.195072	0.0139468	8.92968	45.8228	3.27609	3.27671	0.0030503	0.699504	0.457763	0.136359	0.109855
26274-06F	SN-1	S	San Nicola la Strada, Maddaloni	7.35	0	419E	0.1284	0.000179772	135877	128.677	222429	466.569	834.203	17.212	329.341	2.23316	3.62442	18.4992	148.18	1.01	0.276042	0.0156591	0.0003232	0.0302532	0.0006336	0	0	0.611337	0.0006833	0.169913	0.0030644	27.8048	39.913	0.719828	0.721996	0.002418	0.687733	1.63641	0.111819	0.125986
26274-06G	SN-1	S	San Nicola la Strada, Maddaloni	7.88	0	419E	0.1284	0.000179772	146843	128.411	452191	950.158	1762.59	27.6942	232.947	2.11911	7.35037	37.6084	51.68	0.470644	0.825266	0.0163184	0.0002565	0.0315454	0.0005028	0	0	0.32578	0.000318	0.172508	0.0014394	52.9923	40.5224	0.338115	0.342847	0.0015743	0.922504	3.07188	0.0976759	0.091876
26274-06H	SN-1	S	San Nicola la Strada, Maddaloni	8.4	0	419E	0.1284	0.000179772	39349.2	108.613	136840	290.619	598.144	14.6858	51.7227	1.26153	2.22821	11.3809	37.85	0.923543	1.26373	0.018276	0.0004488	0.0353823	0.0008798	0	0	0.287985	0.0008131	0.176147	0.0028732	61.218	41.3774	0.674902	0.677386	0.0012988	2.48656	3.47538	0.282596	0.109266
26274-06I	SN-1	S	San Nicola la Strada, Maddaloni	8.93	0	419E	0.1284	0.000179772	9820.67	106.441	49536.5	125.919	182.537	11.0562	2.17259	1.14626	0.810057	4.11992	4.37	2.31	9.16155	0.0153449	0.0009296	0.0296373	0.0018221	0	0	0.197706	0.0021553	0.185596	0.0072195	93.9926	43.5968	1.69585	1.69695	0.0002009	58.1817	5.06437	1.09155	0.0185508
26274-06J	SN-1	S	San Nicola la Strada, Maddaloni	9.46	0	419E	0.1284	0.000179772	3887	103.553	19174.9	92.2092	61.0309	10.3073	1.02926	1.15023	0.304478	1.59477	5.51	6.16	6.45663	0.0136559	0.0023064	0.0263267	0.0045206	0	0	0.208192	0.0055594	0.192547	0.0192162	92.5958	45.2298	4.51386	4.51431	0.0002477	119.64	4.80899	2.67355	0.0222435
26274-06K	SN-1	S	San Nicola la Strada, Maddaloni	12.61	0	419E	0.1284	0.000179772	8554.8	104.845	44422.6	582.71	160.279	10.9069	6.36423	1.1261	0.700092	3.69459	14.83	2.62	2.74857	0.0156007	0.0010618	0.0301386	0.0020811	0	0	0.199281	0.0024539	0.155987	0.0082071	78.3723	36.6417	1.92784	1.92852	0.0007241	18.2442	5.02429	1.23292	0.0669631
26274-06L	SN-1	S	San Nicola la Strada, Maddaloni	18.91	0	419E	0.1284	0.000179772	13212.8	104.332	54622.9	167.714	202.008	11.2941	13.3279	1.24469	0.893772	4.54295	24.32	2.27	1.65458	0.0154085	0.0008616	0.0297619	0.0016888	0	0	0.241096	0.0019187	0.169441	0.0070462	70.3515	39.802	1.65515	1.65609	0.0009928	9.53182	4.15198	0.796654	0.0823382
SN-1 #7
26274-07A	SN-1	S	San Nicola la Strada, Maddaloni	1.69	0	419E	0.1284	0.000179772	81036.6	117.77	5924.3	69.6407	39.4936	10.1403	271.11	1.94749	0.0902208	0.591692	4900.77	37.98	0.0160194	0.0298493	0.0076645	0.0580669	0.0150228	0	0	14.6487	0.0476238	0.0190861	0.107403	0.130291	4.4834	25.2295	25.2295	0.003345	0.734109	0.0682651	0.325117	0.094138
26274-07B	SN-1	S	San Nicola la Strada, Maddaloni	2.25	0	419E	0.1284	0.000179772	156961	127.033	5764.69	40.2279	31.8351	10.0306	518.386	2.67925	0.0975503	0.575751	8666.9	51.91	0.0067388	0.0222634	0.0070151	0.043198	0.0137497	0	0	26.2423	0.0822287	0.367856	0.13582	1.40176	86.4091	31.9033	31.9035	0.0033025	0.52471	0.0381062	0.313353	0.048976
26274-07C	SN-1	S	San Nicola la Strada, Maddaloni	2.81	0	419E	0.1284	0.000179772	7145.55	104.267	14687	40.6251	62.4391	10.2157	17.0144	1.19649	0.244132	1.46687	113.68	8	0.402234	0.0174786	0.0028599	0.0338194	0.0056054	0	0	0.477409	0.0070278	0.139133	0.0248663	29.1582	32.6827	5.84111	5.84129	0.0023727	7.2108	2.09571	1.47285	0.200737
26274-07D	SN-1	S	San Nicola la Strada, Maddaloni	3.38	0	419E	0.1284	0.000179772	8608.71	105.222	21636.7	60.0699	101.327	10.5352	20.0332	1.14944	0.356727	2.16098	91.6	5.26	0.555343	0.0194203	0.0020194	0.0376253	0.0039581	0	0	0.393631	0.004848	0.121417	0.0164154	30.8644	28.5211	3.856	3.85621	0.0023155	5.8987	2.54203	1.2324	0.205828
26274-07E	SN-1	S	San Nicola la Strada, Maddaloni	3.94	0	419E	0.1284	0.000179772	7742.22	106.748	31556	93.7244	123.153	10.6675	9.62736	1.17936	0.50973	3.15167	30.81	3.77	1.40194	0.0165223	0.0014313	0.0319451	0.0028054	0	0	0.247753	0.0034308	0.156814	0.0117768	63.3579	36.8361	2.76638	2.76686	0.0012271	12.5038	4.04032	1.38616	0.109929
26274-07F	SN-1	S	San Nicola la Strada, Maddaloni	4.22	0	419E	0.1284	0.000179772	8023.73	107.955	32444.3	83.4749	119.484	10.6706	8.91657	1.26524	0.532691	3.24038	27.3	3.87	1.46768	0.0153461	0.0013706	0.0296397	0.0026865	0	0	0.245701	0.0033225	0.16513	0.0120336	67.2754	38.7895	2.82669	2.82721	0.0010958	14.4678	4.07408	1.35362	0.0926459
26274-07G	SN-1	S	San Nicola la Strada, Maddaloni	4.5	0	419E	0.1284	0.000179772	9428.17	109.054	36658.7	99.8916	147.74	10.7977	8.64336	1.19009	0.601377	3.66131	23.44	3.23	1.87494	0.0168118	0.0012289	0.0325124	0.0024086	0	0	0.255736	0.0029755	0.186804	0.0100853	73.1161	43.8806	2.36903	2.36983	0.0009002	14.0839	3.91406	1.16464	0.0817536
26274-07H	SN-1	S	San Nicola la Strada, Maddaloni	4.78	0	419E	0.1284	0.000179772	149755	135.397	13209.2	65.787	50.3299	10.1483	490.818	2.88998	0.217291	1.31928	3684.67	23.3	0.0112436	0.0158576	0.0031977	0.0306423	0.0062675	0	0	11.2424	0.0278438	0.242444	0.0657199	2.15653	56.9503	15.4375	15.4376	0.0032772	0.597121	0.0889499	0.247675	0.0648392
26274-07I	SN-1	S	San Nicola la Strada, Maddaloni	5.06	0	419E	0.1284	0.000179772	64657	119.059	150266	320.058	644.351	15.2738	127.23	1.74334	2.44736	15.0078	84.8	1.16	0.556391	0.0180294	0.0004275	0.034899	0.0008379	0	0	0.430967	0.0008276	0.178936	0.0035636	41.5433	42.0325	0.837087	0.839156	0.0019578	1.3909	2.32168	0.192143	0.128894
26274-07J	SN-1	S	San Nicola la Strada, Maddaloni	5.62	0	419E	0.1284	0.000179772	38816.3	115.466	177482	373.24	696.333	15.9154	24.8895	1.32266	2.8874	17.7261	14.06	0.747313	3.07137	0.016522	0.0003777	0.0319444	0.0007404	0	0	0.219303	0.0006644	0.178361	0.002329	81.4227	41.8974	0.547078	0.550216	0.000622	5.4936	4.56505	0.303328	0.0534932
26274-07K	SN-1	S	San Nicola la Strada, Maddaloni	6.75	0	419E	0.1284	0.000179772	71549.2	119.242	395124	824.667	1591.88	25.6332	16.9402	1.25912	6.41093	39.4631	4.31	0.320405	10.3226	0.0170154	0.0002741	0.0329116	0.0005374	0	0	0.182066	0.0003165	0.170276	0.0010117	93.6522	39.9983	0.237642	0.244158	0.0002123	8.30495	5.50001	0.174071	0.0196141
26274-07L	SN-1	S	San Nicola la Strada, Maddaloni	9	0	419E	0.1284	0.000179772	13725.2	105.87	76869.5	169.094	323.016	12.1658	1.91769	1.18048	1.2528	7.67737	2.5	1.54	18.5202	0.0176762	0.000666	0.0342067	0.0013053	0	0	0.178727	0.0013898	0.172404	0.0047963	96.5963	40.4981	1.12665	1.12808	0.0001137	75.7791	5.6029	0.778689	0.0101187
26274-07M	SN-1	S	San Nicola la Strada, Maddaloni	10.12	0	419E	0.1284	0.000179772	2764.29	102.245	14895.5	41.5186	49.6308	10.1906	0.928238	1.04836	0.242112	1.48769	6.25	7.06	5.86067	0.0140565	0.0028864	0.027112	0.0056573	0	0	0.186262	0.0069005	0.168434	0.0221915	90.5493	39.5656	5.21277	5.21306	0.0003162	120.157	5.37594	3.70972	0.0307759
26274-07N	SN-1	S	San Nicola la Strada, Maddaloni	14.06	0	419E	0.1284	0.000179772	2846.22	102.132	15984.7	40.4251	56.9861	10.3357	-0.0854336	1.15706	0.263454	1.59648	-0.529045	7.17	-73.2064	0.0148389	0.0026915	0.0286455	0.0052754	0	0	0.176251	0.006333	0.178739	0.0223113	101.554	41.9861	5.2409	5.24123	-5.24e-05	-776.937	5.68172	3.59826	0.004619
26274-07O	SN-1	S	San Nicola la Strada, Maddaloni	14.06	0	419E	0.1284	0.000179772	1639.36	97.6705	8745.07	25.2967	83.4219	11.5082	0.527588	1.14981	0.142785	0.873418	6.03	13.14	17.5504	0.0401506	0.0055397	0.0782582	0.0108582	0	0	0.187327	0.0111707	0.172241	0.0407898	92.0673	40.4599	9.58152	9.58168	0.0002654	264.728	5.34525	5.97116	0.0225158
SN-1 #8
26274-08A	SN-1	S	San Nicola la Strada, Maddaloni	1.69	0	419E	0.1284	0.000179772	11679.2	102.319	7768.58	23.4053	39.0679	10.1583	38.1344	1.57553	0.127272	0.930839	488.88	20.23	0.113183	0.0211044	0.0054877	0.0409262	0.010756	0	0	1.49726	0.0135317	0.0390669	0.0617189	2.60962	9.17699	14.498	14.498	0.003262	4.22833	0.667987	0.903912	0.201007
26274-08B	SN-1	S	San Nicola la Strada, Maddaloni	2.25	0	419E	0.1284	0.000179772	6765.12	98.5864	14594.4	39.729	53.4725	10.2345	13.9936	1.13644	0.240078	1.74871	95.1	7.73	0.420543	0.0153167	0.0029318	0.0295819	0.0057463	0	0	0.459776	0.0067726	0.176778	0.024018	38.4692	41.5255	5.64181	5.64211	0.0020608	8.2857	2.17613	1.47382	0.174131
26274-08C	SN-1	S	San Nicola la Strada, Maddaloni	2.81	0	419E	0.1284	0.000179772	7938.82	98.7797	25393	60.6963	88.7172	10.4073	12.2943	1.05663	0.413769	3.04262	48.48	4.17	0.794056	0.0147512	0.0017306	0.0284736	0.003392	0	0	0.313061	0.0039239	0.169215	0.0130397	54.0946	39.7491	3.06303	3.06353	0.0015374	8.75398	3.19679	1.25441	0.141252
26274-08D	SN-1	S	San Nicola la Strada, Maddaloni	3.38	0	419E	0.1284	0.000179772	22936.7	100.574	73742.5	160.782	285.824	11.8475	19.5812	1.19897	1.19976	8.8359	26.63	1.63	1.60905	0.0163939	0.0006798	0.0316933	0.0013324	0	0	0.311943	0.0014135	0.233466	0.0050654	74.9017	54.8414	1.18984	1.19232	0.0008405	6.24056	3.20825	0.453508	0.0682181
26274-08E	SN-1	S	San Nicola la Strada, Maddaloni	3.94	0	419E	0.1284	0.000179772	64401.4	112.496	338182	705.703	1352.93	22.8303	21.8257	1.19712	5.48569	40.5213	6.49	0.356101	6.83926	0.0169792	0.0002866	0.0328406	0.0005619	0	0	0.191564	0.0003474	0.173259	0.001122	90.5614	40.6989	0.263551	0.269647	0.0003158	5.89743	5.22695	0.181595	0.0290273
26274-08F	SN-1	S	San Nicola la Strada, Maddaloni	4.22	0	419E	0.1284	0.000179772	27838.5	100.782	161441	342.237	623.032	14.9622	3.92156	1.0836	2.62543	19.344	2.44	0.67348	17.5235	0.0163411	0.0003926	0.0315899	0.0007695	0	0	0.173021	0.0006359	0.166771	0.002111	96.5262	39.1749	0.495873	0.4989	0.000116	33.608	5.78795	0.368044	0.0106625
26274-08G	SN-1	S	San Nicola la Strada, Maddaloni	4.5	0	419E	0.1284	0.000179772	9913.8	96.9984	56654.5	124.387	231.505	11.4167	0.59544	1.06073	0.928608	6.7884	1.05	1.86	42.9306	0.0171748	0.0008472	0.033224	0.0016606	0	0	0.174209	0.0017185	0.172178	0.0058254	98.9752	40.4451	1.36839	1.36956	3.4e-05	315.308	5.74841	0.987872	0.0030836
26274-08H	SN-1	S	San Nicola la Strada, Maddaloni	4.78	0	419E	0.1284	0.000179772	13495.9	98.1314	77667.4	172.782	307.059	12.1157	3.6157	1.02657	1.27045	9.30618	4.64	1.32	9.37538	0.0166543	0.0006573	0.0322037	0.0012883	0	0	0.173345	0.0012681	0.160531	0.004137	92.7407	37.7091	0.971783	0.973217	0.0002428	31.3848	5.77712	0.732611	0.0230794
26274-08I	SN-1	S	San Nicola la Strada, Maddaloni	5.06	0	419E	0.1284	0.000179772	2397.54	95.2707	12200.5	36.9771	51.3574	10.2217	1.84694	1.05156	0.201183	1.46188	14.98	8.53	3.07335	0.0175982	0.0035028	0.0340539	0.0068655	0	0	0.19447	0.0077377	0.150869	0.0266159	77.6787	35.4396	6.25209	6.25229	0.0007473	58.9027	5.14874	3.98401	0.0674624
26274-08J	SN-1	S	San Nicola la Strada, Maddaloni	5.62	0	419E	0.1284	0.000179772	1250.81	94.821	7133.14	28.7955	28.2224	10.028	-0.362165	1.07757	0.116713	0.8547	-5.06	15.07	-8.60859	0.0166736	0.0059246	0.0322416	0.0116124	0	0	0.174886	0.0132668	0.191058	0.0469013	109.402	44.8799	11.0171	11.0173	-0.0003153	-273.778	5.72612	7.5968	0.0277104
26274-08K	SN-1	S	San Nicola la Strada, Maddaloni	6.1	0	419E	0.1284	0.000179772	3686.57	95.1124	21049.2	60.2116	85.3394	10.3185	-0.470608	1.14271	0.34116	2.52213	-2.25	5.47	-20.0502	0.017256	0.0020867	0.0333831	0.0040899	0	0	0.176342	0.0045609	0.184163	0.0169463	104.582	43.2602	3.98067	3.98113	-0.0001538	-201.846	5.67878	2.59007	0.0127691
26274-08L	SN-1	S	San Nicola la Strada, Maddaloni	6.75	0	419E	0.1284	0.000179772	807.352	95.2642	4502.16	23.6319	28.1599	9.98308	-0.560307	1.23514	0.0732497	0.539454	-12.48	27.52	-5.59174	0.0265661	0.0094184	0.0516316	0.0184605	0	0	0.179882	0.0212328	0.218992	0.0848673	121.909	51.4416	19.9352	19.9353	-0.0007342	-209.015	5.56683	11.8202	0.0565121
26274-08M	SN-1	S	San Nicola la Strada, Maddaloni	9	0	419E	0.1284	0.000179772	3516.8	95.7228	19692.5	53.1488	71.5466	10.3308	0.18904	1.06363	0.325079	2.35957	0.949086	5.34	41.8597	0.0152159	0.0021972	0.0293843	0.0043066	0	0	0.176562	0.0048153	0.174667	0.0166558	99.0656	41.0296	3.91243	3.91285	3.1e-05	978.328	5.67169	2.73112	0.0027808
26274-08N	SN-1	S	San Nicola la Strada, Maddaloni	10.12	0	419E	0.1284	0.000179772	1260.36	94.8635	6750.49	24.1757	21.7402	9.97125	-2.21466	1.01592	0.114069	0.80885	-31.69	14.54	-1.08345	0.0131793	0.0060449	0.0253926	0.0118481	0	0	0.180332	0.0135839	0.275715	0.0454818	153.104	64.7657	10.6835	10.6839	-0.001779	-45.9971	5.55298	7.54321	0.163732
26274-08O	SN-1	S	San Nicola la Strada, Maddaloni	14.06	0	419E	0.1284	0.000179772	1419.31	95.0249	7807.61	36.5955	27.7475	10.0015	-0.808088	1.02746	0.130579	0.935515	-10.1	12.84	-3.7982	0.0147008	0.005299	0.0283747	0.0103861	0	0	0.177402	0.0118874	0.208455	0.0401465	117.669	48.9665	9.43035	9.4306	-0.0005921	-122.615	5.64482	6.71028	0.0546342
SN-1 #9
26275-01A	SN-1	S	San Nicola la Strada, Maddaloni	1.69	0	419E	0.129	0.000190188	100793	116.577	4109.91	23.08	68.9942	10.316	332.368	2.6331	0.0712571	0.698644	7612.89	65.78	0.0232441	0.0669994	0.0100204	0.130886	0.0196408	0	0	23.0867	0.0839929	0.362694	0.182277	1.57096	85.6441	43.0406	43.0408	0.0032968	0.801812	0.0433135	0.363835	0.0508817
26275-01B	SN-1	S	San Nicola la Strada, Maddaloni	2.25	0	419E	0.129	0.000190188	185635	120.264	8465.07	34.5922	69.5153	10.2475	614.602	3.68486	0.138094	1.43898	7264.2	46.83	0.0126313	0.034849	0.0051379	0.0678666	0.0100704	0	0	21.9409	0.0539428	0.255391	0.1311	1.16398	60.3067	30.9567	30.9568	0.0033104	0.604447	0.0455764	0.245864	0.0382577
26275-01C	SN-1	S	San Nicola la Strada, Maddaloni	2.81	0	419E	0.129	0.000190188	20338.2	99.0176	21704.5	58.3453	144.909	10.7719	52.7281	1.23027	0.357538	3.68954	240.71	5.63	0.3065	0.0280645	0.0020866	0.0545685	0.0040898	0	0	0.928461	0.0047088	0.211756	0.0173734	22.8129	50.0029	4.10241	4.10307	0.0025853	2.39104	1.07732	0.507298	0.195929
26275-01D	SN-1	S	San Nicola la Strada, Maddaloni	3.38	0	419E	0.129	0.000190188	56958.5	104.607	34380.3	79.9304	171.097	10.9928	168.696	1.90091	0.565032	5.84431	487.32	5.53	0.112854	0.0209773	0.0013481	0.040677	0.0026423	0	0	1.64539	0.0037347	0.191842	0.0166845	11.661	45.3008	3.93976	3.94033	0.0029588	1.1437	0.607841	0.227017	0.133055
26275-01E	SN-1	S	San Nicola la Strada, Maddaloni	3.94	0	419E	0.129	0.000190188	21342.2	101.887	44086	100.381	198.229	11.1285	47.1929	1.27419	0.719881	7.49417	107.01	2.89	0.466977	0.0190802	0.0010714	0.0369586	0.0021	0	0	0.483912	0.0023776	0.165682	0.0089339	34.2552	39.1234	2.1096	2.11039	0.0022019	2.75493	2.06753	0.491581	0.168812
26275-01F	SN-1	S	San Nicola la Strada, Maddaloni	4.22	0	419E	0.129	0.000190188	25028.8	100.666	58758.6	136.377	254.646	11.6866	50.9362	1.36234	0.955945	9.98837	86.97	2.33	0.555813	0.0184661	0.0008477	0.0357549	0.0016615	0	0	0.427371	0.0017744	0.168896	0.0071588	39.5423	39.8823	1.69044	1.69146	0.0020248	2.7201	2.34123	0.415427	0.143748
26275-01G	SN-1	S	San Nicola la Strada, Maddaloni	4.5	0	419E	0.129	0.000190188	218845	137.093	7885.81	25.7295	24.4973	10.0059	718.679	3.44984	0.130826	1.34051	8966.93	50.77	0.0037708	0.0129836	0.0053033	0.025009	0.0103945	0	0	27.3052	0.083765	0.534311	0.130102	1.95681	126.167	30.7199	30.7205	0.0032839	0.485766	0.036623	0.306778	0.0366072
26275-01H	SN-1	S	San Nicola la Strada, Maddaloni	4.78	0	419E	0.129	0.000190188	165261	122.188	90629.2	194.026	426.852	13.0445	497.198	3.08739	1.47436	15.406	550.47	3.46	0.0956052	0.0200837	0.0006141	0.0389256	0.0012037	0	0	1.8297	0.0022787	0.187523	0.0103192	10.2501	44.2809	2.43671	2.43758	0.0030061	0.627228	0.546605	0.124556	0.0842037
26275-01I	SN-1	S	San Nicola la Strada, Maddaloni	5.06	0	419E	0.129	0.000190188	58530	106.004	126362	269.712	526.455	14.054	126.68	1.89045	2.06302	21.4803	100.24	1.5	0.462868	0.0177332	0.0004735	0.0343185	0.0009281	0	0	0.463153	0.0008806	0.165004	0.0045485	35.645	38.9633	1.07405	1.07559	0.0021554	1.51083	2.16025	0.190239	0.116037
26275-01J	SN-1	S	San Nicola la Strada, Maddaloni	5.62	0	419E	0.129	0.000190188	24417.3	102.49	60315.8	131.862	260.896	11.5804	47.6568	1.46319	0.983207	10.2531	79.13	2.43	0.610305	0.0184478	0.0008191	0.0357191	0.0016055	0	0	0.405425	0.0017593	0.170371	0.0074546	42.048	40.2306	1.76027	1.76127	0.0019409	3.11815	2.46803	0.434217	0.130646
26275-01K	SN-1	S	San Nicola la Strada, Maddaloni	6.1	0	419E	0.129	0.000190188	9034.9	100.449	26226.9	71.0852	118.465	10.7979	14.0604	1.13022	0.424105	4.45831	54.12	4.35	0.940061	0.0194239	0.0017707	0.0376323	0.0034705	0	0	0.347787	0.0038968	0.187466	0.0135565	53.9407	44.2674	3.20114	3.2018	0.0015425	8.19195	2.87736	1.12126	0.134811
26275-01L	SN-1	S	San Nicola la Strada, Maddaloni	6.75	0	419E	0.129	0.000190188	3242.01	99.6821	13303.6	37.7411	53.5343	10.1564	4.96673	1.11849	0.216381	2.26147	37.47	8.44	1.20132	0.0172118	0.0032656	0.0332964	0.0064006	0	0	0.244606	0.00754	0.133821	0.0262972	54.7642	31.6	6.20967	6.20984	0.0015149	23.0052	4.09234	3.08567	0.133456
26275-01M	SN-1	S	San Nicola la Strada, Maddaloni	9	0	419E	0.129	0.000190188	16751.3	103.13	43555.6	101.07	181.464	11.0347	34.4337	1.22699	0.711585	7.40401	79	2.82	0.587719	0.0177449	0.0010792	0.0343414	0.0021152	0	0	0.384324	0.0023926	0.149597	0.0087342	38.9495	35.3252	2.06243	2.06309	0.0020447	3.63763	2.60363	0.622954	0.16767
26275-01N	SN-1	S	San Nicola la Strada, Maddaloni	10.12	0	419E	0.129	0.000190188	11062.1	102.55	18785.9	50.1964	123.213	11.6169	29.4201	1.3839	0.301314	3.19342	159.41	7.5	0.469509	0.0284669	0.0026845	0.0553571	0.0052618	0	0	0.599382	0.0056788	0.12544	0.0230704	20.9366	29.621	5.44771	5.44788	0.0026481	4.81679	1.66905	0.947841	0.188497
26275-01O	SN-1	S	San Nicola la Strada, Maddaloni	14.06	0	419E	0.129	0.000190188	15991.1	104.206	29701.1	78.0551	870.527	34.6637	36.6957	1.3727	0.482364	5.04889	124.2	4.65	2.67639	0.125663	0.0050064	0.245883	0.0098138	0	0	0.541245	0.0035956	0.180116	0.014323	33.2906	42.5318	3.38212	3.3827	0.0022343	3.90048	1.84828	0.664628	0.164132
SN-1 #10
26275-02A	SN-1	S	San Nicola la Strada, Maddaloni	1.69	0	419E	0.129	0.000190188	117230	118.557	7115.65	23.5676	118.793	18.7008	384.166	2.41898	0.116219	1.27735	5396.86	36.36	0.0348535	0.0712048	0.0112106	0.139129	0.0219739	0	0	16.4688	0.042841	0.361277	0.103032	2.19364	85.3094	24.3288	24.3291	0.0032759	0.639235	0.060719	0.260151	0.0698982
26275-02B	SN-1	S	San Nicola la Strada, Maddaloni	2.25	0	419E	0.129	0.000190188	5873.87	101.598	12111.2	33.798	33.6614	11.0076	14.6182	1.4048	0.19965	2.17411	119.54	11.49	0.255454	0.0117478	0.0038417	0.0225868	0.0075298	0	0	0.480352	0.0083621	0.124104	0.0352937	25.8492	29.3054	8.33406	8.33418	0.0024835	9.78964	2.08288	1.74173	0.175667
26275-02C	SN-1	S	San Nicola la Strada, Maddaloni	2.81	0	419E	0.129	0.000190188	19531.7	104.678	20769.1	50.3479	142.02	11.542	54.5319	1.41067	0.341849	3.72832	260.45	6.75	0.292378	0.0289601	0.0023542	0.056324	0.0046143	0	0	0.932863	0.0052657	0.157282	0.0207336	16.8643	37.1399	4.89591	4.89621	0.0027845	2.64973	1.07223	0.564621	0.192444
26275-02D	SN-1	S	San Nicola la Strada, Maddaloni	3.38	0	419E	0.129	0.000190188	13313.9	100.793	41205.4	91.7382	214.382	11.4826	22.8563	1.21772	0.675563	7.3969	55.24	2.94	1.05069	0.0221261	0.0011855	0.0429288	0.0023236	0	0	0.321779	0.0024736	0.158339	0.0091221	49.2448	37.3894	2.15404	2.15474	0.0016998	5.43837	3.11009	0.769313	0.137308
26275-02E	SN-1	S	San Nicola la Strada, Maddaloni	3.94	0	419E	0.129	0.000190188	116358	124.783	67242.7	149.447	236.285	12.3648	352.826	2.25132	1.10201	12.0709	522.76	3.38	0.0746826	0.0149564	0.0007828	0.0288758	0.0015344	0	0	1.72399	0.0026144	0.164162	0.0101514	9.52349	38.7645	2.3971	2.39778	0.0030304	0.648759	0.580129	0.15167	0.126738
26275-02F	SN-1	S	San Nicola la Strada, Maddaloni	4.22	0	419E	0.129	0.000190188	90586.3	121.418	70205.4	154.416	253.931	11.6223	258.54	2.27089	1.15007	12.6028	367.08	3.24	0.109761	0.0154284	0.0007063	0.0298009	0.0013844	0	0	1.28618	0.0020771	0.191164	0.0097925	14.8657	45.1406	2.31232	2.31328	0.0028515	0.890407	0.777641	0.161522	0.130242
26275-02G	SN-1	S	San Nicola la Strada, Maddaloni	4.5	0	419E	0.129	0.000190188	50859	111.989	117912	252.561	422.696	13.0535	101.769	1.58067	1.92435	21.1667	86.36	1.34	0.464332	0.0153556	0.0004743	0.0296583	0.0009297	0	0	0.431572	0.0009965	0.174691	0.0041206	40.5008	41.2507	0.973001	0.9749	0.0019927	1.57659	2.31843	0.231037	0.134673
26275-02H	SN-1	S	San Nicola la Strada, Maddaloni	4.78	0	419E	0.129	0.000190188	10559.9	105.118	43140.4	97.6205	168.134	10.918	10.0969	1.14378	0.708296	7.74426	23.28	2.64	1.86406	0.0165982	0.0010779	0.0320939	0.0021128	0	0	0.243456	0.0024351	0.175005	0.0082404	71.9565	41.3248	1.94584	1.94679	0.000939	11.5899	4.11169	1.00123	0.0856046
26275-02I	SN-1	S	San Nicola la Strada, Maddaloni	5.06	0	419E	0.129	0.000190188	122429	123.112	70760	158.538	280.321	11.7945	369.563	2.49729	1.15669	12.7023	521.74	3.56	0.0849704	0.0169532	0.0007135	0.0327896	0.0013985	0	0	1.72842	0.002461	0.171795	0.0106898	9.94074	40.567	2.52422	2.52492	0.0030164	0.684939	0.578639	0.142404	0.113583
26275-02J	SN-1	S	San Nicola la Strada, Maddaloni	5.62	0	419E	0.129	0.000190188	8855.51	107.82	32297.5	77.6351	123.216	10.5389	10.4869	1.23011	0.52866	5.79782	32.39	3.8	1.31578	0.0163081	0.0013951	0.0315252	0.0027344	0	0	0.273543	0.0033595	0.177853	0.0118279	65.077	41.9973	2.79296	2.79365	0.0011695	11.9515	3.65904	1.22927	0.101117
26275-02K	SN-1	S	San Nicola la Strada, Maddaloni	6.1	0	419E	0.129	0.000190188	1894.44	103.552	6362.17	20.6643	25.0967	10.0271	0.751145	1.23238	0.103497	1.14209	11.85	19.45	3.74523	0.0169745	0.0067821	0.0328313	0.0132931	0	0	0.298917	0.0163639	0.264609	0.0603197	88.5959	62.4834	14.2433	14.2436	0.0003818	170.634	3.34817	5.47897	0.032013
26275-02L	SN-1	S	San Nicola la Strada, Maddaloni	6.75	0	419E	0.129	0.000190188	10058	104.466	19643.7	47.5153	85.5774	10.2909	24.9024	1.25072	0.320884	3.52629	126.73	6.37	0.385766	0.018673	0.0022456	0.0361605	0.0044015	0	0	0.511879	0.0053599	0.134712	0.0197364	26.3296	31.8103	4.66045	4.66068	0.0024674	5.14851	1.95452	1.04761	0.200279
26275-02M	SN-1	S	San Nicola la Strada, Maddaloni	9	0	419E	0.129	0.000190188	9148.35	102.239	28618.1	68.4728	89.593	10.4516	15.7054	1.25302	0.467821	5.13732	54.83	4.37	0.637594	0.013415	0.001565	0.0258545	0.0030675	0	0	0.319355	0.0035917	0.156464	0.0135409	49.0318	36.9469	3.19746	3.19792	0.0017069	8.10833	3.13374	1.12555	0.137113
26275-02N	SN-1	S	San Nicola la Strada, Maddaloni	10.12	0	419E	0.129	0.000190188	3978.16	99.9435	12589.2	69.3606	33.7011	10.146	5.2289	1.10079	0.204292	2.25992	41.8	8.8	0.718553	0.0115581	0.0034797	0.022215	0.0068203	0	0	0.318014	0.0080191	0.193864	0.0274654	61.0085	45.7782	6.48548	6.48583	0.0013058	21.3572	3.14697	2.5236	0.117299
26275-02O	SN-1	S	San Nicola la Strada, Maddaloni	14.06	0	419E	0.129	0.000190188	2159.44	97.6859	7090.66	24.4193	16.1443	9.98168	2.5719	1.23817	0.115927	1.27286	36.23	17.44	0.697573	0.0097616	0.0060354	0.0186937	0.0118295	0	0	0.304215	0.0137885	0.196547	0.0538707	64.6605	46.4116	12.7206	12.7208	0.0011835	48.7014	3.28983	4.53622	0.0927832
SN-1 #11
26275-03A	SN-1	S	San Nicola la Strada, Maddaloni	3.15	0	419E	0.129	0.000190188	193436	144.957	5746.37	25.8038	63.0345	10.1235	633.406	3.4787	0.0953979	1.12121	10843.5	67.46	0.0112666	0.0463256	0.0074412	0.090362	0.0145853	0	0	33.1151	0.0999308	0.744094	0.180017	2.24694	175.701	42.5049	42.5057	0.0032741	0.5558	0.030197	0.30178	0.0424651
26275-03B	SN-1	S	San Nicola la Strada, Maddaloni	4.2	0	419E	0.129	0.000190188	23768.1	100.415	35988.7	84.9676	231.159	11.3785	57.424	1.49385	0.591671	7.02197	158.51	4.13	0.454407	0.0274039	0.0013494	0.0532736	0.0026449	0	0	0.65607	0.0029005	0.184735	0.0126243	28.168	43.6225	2.981	2.9817	0.0024059	2.64777	1.52478	0.442278	0.152971
26275-03C	SN-1	S	San Nicola la Strada, Maddaloni	5.25	0	419E	0.129	0.000190188	17989.7	102.363	50107.6	130.81	287.851	11.8253	34.0539	1.30818	0.803392	9.7768	69.23	2.66	0.95519	0.0251789	0.0010347	0.0489124	0.0020281	0	0	0.365737	0.0021157	0.160763	0.008212	43.9852	37.9618	1.93912	1.93993	0.001876	3.92086	2.73603	0.578876	0.143042
26275-03D	SN-1	S	San Nicola la Strada, Maddaloni	6.3	0	419E	0.129	0.000190188	223478	144.815	69781.4	153.961	332.69	12.2022	708.112	3.35094	1.13969	13.6155	1014.83	4.89	0.0529949	0.0205186	0.0007528	0.039778	0.0014755	0	0	3.20277	0.0035757	0.174257	0.0145409	5.44119	41.1484	3.43359	3.43412	0.0031671	0.479565	0.31225	0.111654	0.0991947
26275-03E	SN-1	S	San Nicola la Strada, Maddaloni	7.35	0	419E	0.129	0.000190188	112491	118.662	20738.2	52.8628	101.641	10.4253	362.02	2.57555	0.342165	4.04635	1728.16	12.54	0.0316889	0.0208895	0.0021428	0.0405049	0.0042	0	0	5.36993	0.0095785	0.211727	0.0372026	3.94295	49.9962	8.78473	8.78504	0.0032173	0.720563	0.186228	0.178383	0.095494
26275-03F	SN-1	S	San Nicola la Strada, Maddaloni	7.88	0	419E	0.129	0.000190188	194697	125.785	180372	381.734	868.408	17.4244	550.236	2.74424	2.94277	35.1935	305.41	1.53	0.178162	0.020757	0.0004166	0.0402452	0.0008167	0	0	1.08067	0.0009155	0.170216	0.0046187	15.7544	40.1941	1.09064	1.09225	0.0028217	0.5054	0.925552	0.0847331	0.116781
26275-03G	SN-1	S	San Nicola la Strada, Maddaloni	8.4	0	419E	0.129	0.000190188	4136.04	98.0617	12486.1	39.3281	59.4798	10.4873	4.25715	1.11782	0.202405	2.43624	34.36	9.02	1.57783	0.0206795	0.0036464	0.0400934	0.0071471	0	0	0.333782	0.0079448	0.232582	0.0280777	69.732	54.9206	6.63002	6.63052	0.0010136	26.7899	2.99817	2.38201	0.0882263
26275-03H	SN-1	S	San Nicola la Strada, Maddaloni	8.93	0	419E	0.129	0.000190188	2227.41	98.7141	10328.1	28.3329	70.074	11.7351	2.06689	1.10058	0.169658	2.01519	19.9	10.6	3.84162	0.0290719	0.004869	0.0565429	0.0095435	0	0	0.214451	0.009516	0.157075	0.0330377	73.3288	37.0909	7.8013	7.80149	0.000893	55.5741	4.66841	4.44254	0.0797404
26275-03I	SN-1	S	San Nicola la Strada, Maddaloni	9.46	0	419E	0.129	0.000190188	6065.81	100.639	20392.5	48.232	118.751	11.8815	9.38844	1.11901	0.335019	3.97891	45.78	5.46	1.43201	0.0249602	0.0024977	0.0484838	0.0048956	0	0	0.295752	0.0049315	0.160795	0.0170163	54.4132	37.9694	4.01813	4.01852	0.0015267	12.2082	3.38401	1.66884	0.135361
26275-03J	SN-1	S	San Nicola la Strada, Maddaloni	10.51	0	419E	0.129	0.000190188	10383.4	99.4947	24674.2	62.7532	117.912	10.6979	20.151	1.12514	0.400662	4.81433	82.15	4.59	0.661384	0.020728	0.001881	0.0401884	0.0036868	0	0	0.423327	0.0041304	0.179422	0.014289	42.4081	42.3678	3.37411	3.37469	0.0019288	5.7028	2.3636	0.976269	0.165193
26275-03K	SN-1	S	San Nicola la Strada, Maddaloni	12.61	0	419E	0.129	0.000190188	9355.78	99.9427	22541.1	53.6451	85.9421	10.354	19.4114	1.19976	0.37015	4.39814	85.67	5.3	0.49918	0.0163607	0.0019713	0.0316283	0.0038637	0	0	0.412884	0.0044649	0.158151	0.0164154	38.3267	37.3451	3.87623	3.87663	0.0020655	6.30386	2.42343	1.08205	0.167565
26275-03L	SN-1	S	San Nicola la Strada, Maddaloni	16.81	0	419E	0.129	0.000190188	8907.78	100.36	25705	59.8959	142.852	11.7211	16.3837	1.10763	0.4209	5.01546	63.59	4.3	0.987586	0.0239209	0.001963	0.0464468	0.0038476	0	0	0.345716	0.0039268	0.157501	0.0134161	45.59	37.1916	3.16799	3.16846	0.0018222	6.92166	2.89459	1.13665	0.161629
26275-03M	SN-1	S	San Nicola la Strada, Maddaloni	18.91	0	419E	0.129	0.000190188	4939.03	99.6448	14454.6	45.142	64.2891	10.2309	8.34275	1.21162	0.238615	2.82032	57.11	8.3	0.87106	0.0189977	0.0030236	0.0367969	0.0059263	0	0	0.338127	0.0068645	0.168843	0.0256919	49.9711	39.87	6.06671	6.06699	0.0016755	14.7914	2.95961	2.03166	0.135661
26275-03N	SN-1	S	San Nicola la Strada, Maddaloni	26.27	0	419E	0.129	0.000190188	17632.6	101.191	19199.5	49.5374	77.2307	10.281	48.4948	1.31731	0.311038	3.74614	254.7	6.93	0.179874	0.0175119	0.0023314	0.0338847	0.0045696	0	0	0.926065	0.0055531	0.166768	0.0213343	18.0128	39.3798	5.03774	5.03807	0.002746	2.78163	1.08012	0.599803	0.197812
SN-1 #12
26275-04A	SN-1	S	San Nicola la Strada, Maddaloni	3.15	0	419E	0.129	0.000190188	40674.8	107.287	18521.7	64.2535	189.892	11.1602	124.105	1.91678	0.302546	2.92257	670.15	10.41	0.1745	0.0443527	0.0026077	0.0864949	0.0051114	0	0	2.19638	0.0068681	0.198832	0.0314547	9.05343	46.9512	7.42746	7.42779	0.0030461	1.57007	0.455331	0.312738	0.143241
26275-04B	SN-1	S	San Nicola la Strada, Maddaloni	4.2	0	419E	0.129	0.000190188	8099.18	101.756	24549.5	196.122	114.166	10.4985	14.9799	1.22533	0.380719	3.87372	64.28	5.26	0.864536	0.0211951	0.0019494	0.0411039	0.0038208	0	0	0.347548	0.0044033	0.157042	0.0162979	45.2175	37.0832	3.84849	3.84888	0.0018347	8.34761	2.87933	1.26788	0.149396
26275-04C	SN-1	S	San Nicola la Strada, Maddaloni	5.25	0	419E	0.129	0.000190188	9692.94	102.114	36956.4	117.055	152.506	10.8332	12.6092	1.12763	0.593162	5.83144	34.73	3.11	1.37015	0.0181807	0.0012916	0.0351956	0.0025317	0	0	0.266976	0.0028304	0.164459	0.0096933	61.6577	38.8347	2.2889	2.28962	0.001284	9.13046	3.74912	1.06118	0.114805
26275-04D	SN-1	S	San Nicola la Strada, Maddaloni	6.3	0	419E	0.129	0.000190188	97746.5	116.777	195834	421.879	707.112	15.9147	213.217	1.75972	3.18757	30.9012	109.28	0.903681	0.375032	0.0156899	0.0003532	0.0303134	0.0006924	0	0	0.500992	0.0006533	0.175694	0.0027657	35.0863	41.4875	0.653068	0.655925	0.0021741	0.838054	1.99701	0.130462	0.136051
26275-04E	SN-1	S	San Nicola la Strada, Maddaloni	7.35	0	419E	0.129	0.000190188	40029.5	106.739	223518	470.477	802.72	16.724	10.3703	1.18415	3.64243	35.2694	4.65	0.531155	8.75625	0.015594	0.000325	0.0301255	0.0006371	0	0	0.179551	0.0004888	0.166631	0.0016619	92.9327	39.3476	0.392424	0.396688	0.0002364	12.5365	5.57714	0.272599	0.0209975
26275-04F	SN-1	S	San Nicola la Strada, Maddaloni	7.88	0	419E	0.129	0.000190188	6572.44	102.717	38100.3	98.369	125.68	10.5691	0.720756	1.06919	0.617877	6.01194	1.91	2.83	19.7057	0.0143961	0.0012108	0.0277776	0.0023731	0	0	0.17379	0.002724	0.168973	0.0088705	97.3673	39.9006	2.09461	2.09544	8.78e-05	185.487	5.76229	1.56967	0.0084147
26275-04G	SN-1	S	San Nicola la Strada, Maddaloni	8.4	0	419E	0.129	0.000190188	1924.72	102.784	12602.5	79.3989	37.5229	10.1341	0.582554	1.08969	0.196212	1.98858	4.85	9.07	7.27483	0.0135408	0.0036571	0.0261011	0.0071681	0	0	0.16027	0.0085639	0.146592	0.0284138	91.6078	34.6158	6.70947	6.70966	0.0002807	202.079	6.24915	5.35173	0.0264524
26275-04H	SN-1	S	San Nicola la Strada, Maddaloni	8.93	0	419E	0.129	0.000190188	1827.92	102.534	10792.3	47.9113	34.8425	10.1201	1.50494	1.17078	0.182903	1.70294	13.44	10.46	2.6153	0.0134915	0.0039187	0.0260045	0.0076808	0	0	0.163287	0.009165	0.123951	0.0325435	76.0255	29.2694	7.68464	7.68477	0.0008026	80.1225	6.13351	5.6214	0.0700745
26275-04I	SN-1	S	San Nicola la Strada, Maddaloni	9.46	0	419E	0.129	0.000190188	1381.43	100.937	9017.28	69.912	17.6671	9.93839	-1.06752	1.13971	0.133908	1.42286	-13.03	13.91	-1.85626	0.0093481	0.0052587	0.0178833	0.0103071	0	0	0.168557	0.0123228	0.207919	0.0433123	123.535	49.0971	10.2274	10.2277	-0.0007886	-105.03	5.94148	7.32163	0.0696324
26275-04J	SN-1	S	San Nicola la Strada, Maddaloni	10.51	0	419E	0.129	0.000190188	1643.93	99.7819	8859.79	36.036	20.6424	9.93199	2.07065	1.11435	0.147541	1.39801	22.93	12.34	1.11997	0.0099153	0.0047707	0.018995	0.0093507	0	0	0.182053	0.0110568	0.114108	0.0384685	62.7643	26.9452	9.08376	9.08384	0.0012469	54.7813	5.50041	6.08173	0.110885
26275-04K	SN-1	S	San Nicola la Strada, Maddaloni	12.61	0	419E	0.129	0.000190188	2606.83	99.5774	14217.1	38.5121	41.187	10.0586	0.575396	1.14031	0.236998	2.24335	3.97	7.86	8.08139	0.0123215	0.0030093	0.0237114	0.0058982	0	0	0.179722	0.006876	0.168587	0.0244593	93.9341	39.8095	5.77564	5.77594	0.0002028	215.998	5.57184	3.8312	0.0176821
26275-04L	SN-1	S	San Nicola la Strada, Maddaloni	16.81	0	419E	0.129	0.000190188	4802.04	100.616	25980	67.4744	68.2933	10.2503	1.91507	1.17576	0.425257	4.09944	7.36	4.52	4.02087	0.0113887	0.0017094	0.021883	0.0033505	0	0	0.184507	0.0038754	0.163173	0.0140339	88.5566	38.531	3.31387	3.31435	0.000383	64.0583	5.42716	2.10324	0.0326768
26275-04M	SN-1	S	San Nicola la Strada, Maddaloni	18.91	0	419E	0.129	0.000190188	1441.78	99.4729	6768.59	22.8606	5.54441	9.87773	0.101554	1.08239	0.112226	1.06803	1.48	15.76	5.88963	0.0035104	0.006254	0.0064413	0.0122579	0	0	0.209932	0.0144956	0.205528	0.0492388	98.0185	48.5324	11.6269	11.6271	6.61e-05	1137.47	4.76911	6.91314	0.0060679
26275-04N	SN-1	S	San Nicola la Strada, Maddaloni	26.27	0	419E	0.129	0.000190188	1900.93	100.931	8026.73	24.9631	31.0284	10.0045	1.62852	1.14996	0.132147	1.26656	20.14	14.22	2.16648	0.0166875	0.0053807	0.0322688	0.0105463	0	0	0.235063	0.0124945	0.175994	0.0442568	74.9499	41.5585	10.4505	10.4507	0.0008388	72.3983	4.25865	5.32102	0.0733376
SN-1 #13
26275-05A	SN-1	S	San Nicola la Strada, Maddaloni	3.15	0	419E	0.129	0.000190188	180846	137.507	6717.99	42.1452	42.4124	10.0637	609.97	3.12225	0.102772	0.835762	9698.76	60.17	0.0079561	0.0293426	0.0069632	0.0570736	0.0136482	0	0	28.7552	0.103164	-0.199393	0.150275	-0.693409	-47.085	35.4867	35.4868	0.0033726	0.519074	0.0347759	0.358776	0.0392723
26275-05B	SN-1	S	San Nicola la Strada, Maddaloni	4.2	0	419E	0.129	0.000190188	32452.6	110.085	34501.6	85.5782	158.779	10.8234	88.7135	1.4887	0.565823	4.29222	256.21	4.31	0.204099	0.019957	0.0013605	0.0386772	0.0026667	0	0	0.937254	0.0033115	0.173624	0.0132303	18.5295	40.9989	3.12412	3.12471	0.0027287	1.71598	1.06722	0.353413	0.190662
26275-05C	SN-1	S	San Nicola la Strada, Maddaloni	5.25	0	419E	0.129	0.000190188	48924.1	115.734	62710.9	141.13	272.95	11.7801	125.078	1.84331	1.02325	7.80165	199.75	2.95	0.248811	0.0189789	0.0008193	0.0367601	0.0016059	0	0	0.781332	0.0020007	0.186187	0.0089876	23.8368	43.9654	2.12228	2.12327	0.0025509	1.49686	1.28026	0.25614	0.147555
26275-05D	SN-1	S	San Nicola la Strada, Maddaloni	6.3	0	419E	0.129	0.000190188	185125	131.499	42727.9	117.025	181.085	10.9501	591.604	3.17678	0.695611	5.31564	1389.84	7.59	0.0348966	0.0185262	0.0011204	0.0358728	0.0021961	0	0	4.34911	0.0053102	0.200793	0.0225592	4.61708	47.4143	5.32696	5.32742	0.0031948	0.543322	0.229942	0.122107	0.0929801
26275-05E	SN-1	S	San Nicola la Strada, Maddaloni	7.35	0	419E	0.129	0.000190188	115399	122.184	392619	826.537	1538.21	24.9142	162.865	1.7	6.3926	48.8444	41.63	0.434926	1.07616	0.0171318	0.0002776	0.0331398	0.0005441	0	0	0.295008	0.0003362	0.171793	0.0013415	58.2819	40.5664	0.316771	0.322366	0.0013971	1.06153	3.39257	0.11405	0.0973881
26275-05F	SN-1	S	San Nicola la Strada, Maddaloni	7.88	0	419E	0.129	0.000190188	60700.6	114.578	81310.4	176.568	319.563	12.0664	162.161	1.80362	1.32836	10.1156	199.5	2.23	0.224592	0.0171319	0.0006471	0.0331398	0.0012683	0	0	0.746773	0.0015514	0.152238	0.00678	20.3928	35.949	1.60099	1.60187	0.0026663	1.1314	1.33953	0.207814	0.154229
26275-05G	SN-1	S	San Nicola la Strada, Maddaloni	8.4	0	419E	0.129	0.000190188	17550.9	105.088	54724.2	119.304	216.942	11.2921	26.7559	1.23325	0.895901	6.80805	48.81	2.25	0.924551	0.017252	0.0008981	0.0333753	0.0017604	0	0	0.320154	0.0019403	0.175536	0.0069881	54.8708	41.4503	1.65012	1.65125	0.0015114	4.69171	3.1259	0.606514	0.12634
26275-05H	SN-1	S	San Nicola la Strada, Maddaloni	8.93	0	419E	0.129	0.000190188	3737.61	102.664	18442.8	112.489	73.8696	10.2352	4.04873	1.18658	0.285544	2.29441	23.17	6.79	2.08263	0.0184351	0.0025545	0.0356942	0.005007	0	0	0.213916	0.0058897	0.145926	0.0211133	68.2952	34.4583	4.98557	4.98583	0.0010616	30.0661	4.68014	2.75652	0.0912534
26275-05I	SN-1	S	San Nicola la Strada, Maddaloni	9.46	0	419E	0.129	0.000190188	3810.71	101.095	17604.2	71.8587	87.8833	10.3827	2.07745	1.12738	0.287455	2.19008	11.81	6.41	4.84005	0.0217962	0.0025754	0.0422821	0.0050478	0	0	0.216654	0.0057621	0.18285	0.0199856	84.4936	43.1774	4.71926	4.71969	0.0005191	57.1231	4.62092	2.66266	0.0463823
26275-05J	SN-1	S	San Nicola la Strada, Maddaloni	10.51	0	419E	0.129	0.000190188	5070.55	101.428	19879.8	70.4381	75.178	10.3343	5.49555	1.10121	0.321376	2.47318	27.95	5.6	1.56049	0.0166809	0.0022932	0.0322559	0.0044948	0	0	0.257855	0.0051784	0.175471	0.0175013	68.1156	41.435	4.13263	4.13308	0.0010677	20.4597	3.88186	2.01022	0.0974876
26275-05K	SN-1	S	San Nicola la Strada, Maddaloni	12.61	0	419E	0.129	0.000190188	6814.02	99.994	24746.7	94.1426	95.0824	10.4237	9.67592	1.22818	0.396382	3.07866	39.9	5.06	1.12346	0.0171383	0.0018791	0.0331524	0.0036831	0	0	0.280966	0.0041533	0.162939	0.0156759	58.0434	38.4758	3.70159	3.70203	0.0014051	12.9238	3.56227	1.47952	0.112848
26275-05L	SN-1	S	San Nicola la Strada, Maddaloni	16.81	0	419E	0.129	0.000190188	3872.31	99.1127	17838.4	61.4486	74.734	10.2828	2.60935	1.19357	0.29255	2.21921	14.58	6.67	3.27779	0.0182557	0.002512	0.0353425	0.0049235	0	0	0.216341	0.0055463	0.173995	0.0206676	80.5185	41.0866	4.88031	4.88069	0.0006522	47.3837	4.62762	2.56664	0.0539954
26275-05M	SN-1	S	San Nicola la Strada, Maddaloni	18.91	0	419E	0.129	0.000190188	5054.52	100.499	15171.2	62.4644	57.6769	10.165	7.41938	1.18437	0.245618	1.88739	49.37	7.88	0.889082	0.0167886	0.002959	0.0324669	0.0057998	0	0	0.336354	0.0067215	0.19001	0.0244674	56.5326	44.8681	5.77755	5.77793	0.0014557	16.2317	2.97524	1.99983	0.121983
26275-05N	SN-1	S	San Nicola la Strada, Maddaloni	26.27	0	419E	0.129	0.000190188	8475.89	100.983	14820.5	75.7901	45.3366	10.1452	20.9946	1.15728	0.239844	1.84376	143.07	7.89	0.246218	0.0135173	0.0030249	0.0260551	0.005929	0	0	0.577613	0.0069763	0.151256	0.0245353	26.1975	35.7171	5.79362	5.79386	0.0024718	5.6536	1.732	1.20831	0.208034
SN-1r
36744N-03A	SN-1r	san	San Nicola la Strada, Maddaloni	2	0	420PRC	0.0208	2.32112e-05	22396.7	40.6079	1483.97	6.98884	36.7985	2.92539	70.8858	1.58767	0.0303506	1.20191	4717.99	109.6	0.0247473	0.0434354	0.0034634	0.084697	0.0067882	0	0	14.9067	0.0957603	0.82347	0.3167	5.52426	31.2844	12.0316	12.0317	0.0031644	2.24765	0.0670851	0.642447	0.0227797
36744N-03B	SN-1r	san	San Nicola la Strada, Maddaloni	3	0	420PRC	0.0208	2.32112e-05	7343.8	36.7967	3117.9	10.8801	44.9169	2.99963	11.9017	1.35287	0.0630339	2.52527	381.42	43.38	0.179294	0.0255332	0.001708	0.0496069	0.0033477	0	0	2.35348	0.0149215	1.21606	0.130067	51.6858	46.199	4.94128	4.94156	0.0016182	11.3987	0.425027	0.634221	0.0347549
36744N-03C	SN-1r	san	San Nicola la Strada, Maddaloni	4	0	420PRC	0.0208	2.32112e-05	4715.7	32.5269	2716.17	8.46653	32.3707	3.22774	6.85439	1.28609	0.0548375	2.1999	252.49	47.39	0.224041	0.02116	0.002112	0.0410352	0.0041395	0	0	1.73711	0.0142787	0.98424	0.142022	56.6825	37.3921	5.39546	5.39562	0.0014508	18.8183	0.575901	0.822326	0.0307748
36744N-03D	SN-1r	san	San Nicola la Strada, Maddaloni	5	0	420PRC	0.0208	2.32112e-05	9666.4	37.0135	6530.8	14.0608	53.8473	3.22906	7.71709	1.36397	0.132519	5.28947	117.63	20.79	0.329485	0.0145684	0.0008745	0.0281154	0.0017139	0	0	1.47348	0.0068251	1.12271	0.0624	76.2315	42.6525	2.37059	2.37107	0.0007961	17.7381	0.678997	0.463429	0.0178576
36744N-03E	SN-1r	san	San Nicola la Strada, Maddaloni	6	0	420PRC	0.0208	2.32112e-05	99942.2	68.352	9061.29	19.7939	66.7596	3.1815	304.584	2.36502	0.185206	7.33899	3322.04	26.8	0.0103335	0.0129288	0.0006168	0.0249016	0.0012089	0	0	10.9005	0.0249879	0.982522	0.0774047	9.01407	37.3268	2.94064	2.94093	0.0030475	0.779573	0.0917442	0.229253	0.0262604
36744N-03F	SN-1r	san	San Nicola la Strada, Maddaloni	7	0	420PRC	0.0208	2.32112e-05	105988	70.2282	90540.1	100.117	729.698	4.6687	36.6172	1.37126	1.82255	73.3309	40.58	1.52	0.941352	0.0143633	9.26e-05	0.0277132	0.0001814	0	0	1.17471	0.0012088	1.05397	0.0046791	89.776	40.041	0.177762	0.183314	0.0003424	3.78159	0.851792	0.102969	0.0113218
36744N-03G	SN-1r	san	San Nicola la Strada, Maddaloni	7.5	0	420PRC	0.0208	2.32112e-05	681.1	31.1448	538.101	4.85566	-13.8839	3.00578	-0.844382	1.20406	0.0107962	0.435823	-157.99	225.29	0.793178	-0.0461528	0.0100019	-0.0908957	0.0196032	0	0	1.27435	0.0595735	1.7415	0.675312	136.741	66.1605	25.655	25.6551	-0.0012307	-143.804	0.785191	4.6775	0.0311224
36744N-03H	SN-1r	san	San Nicola la Strada, Maddaloni	8	0	420PRC	0.0208	2.32112e-05	365.4	31.8904	382.354	4.04858	1.37424	3.00621	-1.22412	1.27787	0.00770597	0.309679	-320.88	334.99	-0.052018	0.0064015	0.0140037	0.0121079	0.0274474	0	0	0.957827	0.0844284	1.91563	1.00385	200.149	72.7755	38.1362	38.1362	-0.0033545	-104.699	1.04482	8.8213	0.0825994
36744N-03I	SN-1r	san	San Nicola la Strada, Maddaloni	8.11364	0	420PRC	0.0208	2.32112e-05	340.6	34.7131	367.038	3.98247	-0.898029	3.08447	1.27381	1.30428	0.00764408	0.297274	336.61	344.69	-0.0356626	-0.0042187	0.0144902	-0.0087077	0.0284008	0	0	0.900039	0.0927021	-0.106018	1.03309	-11.7889	-4.02777	39.2482	39.2482	0.0037442	102.864	1.11197	10.3081	0.0981218
36744N-03J	SN-1r	san	San Nicola la Strada, Maddaloni	18	0	420PRC	0.0208	2.32112e-05	11668.6	33.9706	8730.08	17.786	69.5928	3.29916	11.4224	1.3781	0.176946	7.07074	130.39	15.73	0.28808	0.0141262	0.0006705	0.0272487	0.0013141	0	0	1.33204	0.004932	0.943139	0.0471788	70.8422	35.8307	1.79235	1.79279	0.0009766	12.1038	0.751131	0.370464	0.0189283
SN-1r #2
36744N-04A	SN-1r	san	San Nicola la Strada, Maddaloni	2	0	420PRC	0.0208	2.32112e-05	19184.8	38.4188	1801.8	7.22072	16.52	2.80114	54.6898	1.58845	0.0368308	2.76327	2999.39	88.53	0.0143169	0.0161166	0.0027341	0.0311499	0.0053587	0	0	10.5216	0.059217	1.56724	0.26108	14.8963	59.5403	9.91843	9.91865	0.0028505	2.91179	0.0950477	0.562856	0.0244826
36744N-04B	SN-1r	san	San Nicola la Strada, Maddaloni	3	0	420PRC	0.0208	2.32112e-05	17581.5	35.3836	3565.16	10.3824	31.7957	2.88407	45.6564	1.51264	0.071814	5.4676	1284.18	42.99	0.0330082	0.0159118	0.0014453	0.0307484	0.0028327	0	0	4.94516	0.0257231	1.11166	0.127528	22.4828	42.2328	4.84485	4.84508	0.0025964	3.32032	0.202245	0.520249	0.0234659
36744N-04C	SN-1r	san	San Nicola la Strada, Maddaloni	4	0	420PRC	0.0208	2.32112e-05	140059	87.3213	3343.4	12.0775	32.4629	3.01249	468.141	2.84967	0.0674394	5.12751	14021.5	101.52	0.0032918	0.0173064	0.0016074	0.0334819	0.0031505	0	0	41.9497	0.166524	0.0877471	0.256173	0.209174	3.33362	9.73232	9.73233	0.0033424	0.611938	0.0238382	0.396972	0.0160666
36744N-04D	SN-1r	san	San Nicola la Strada, Maddaloni	5	0	420PRC	0.0208	2.32112e-05	70512.6	57.5847	9446.04	19.0552	77.5275	3.34412	199.694	2.11996	0.192058	14.4866	2100.2	22.78	0.0183872	0.0145159	0.000627	0.0280124	0.0012288	0	0	7.41589	0.017505	1.14597	0.0668909	15.4543	43.5363	2.54121	2.54167	0.0028318	1.06495	0.134857	0.236073	0.0265936
36744N-04E	SN-1r	san	San Nicola la Strada, Maddaloni	6	0	420PRC	0.0208	2.32112e-05	145007	70.8378	8014.76	16.3632	52.5592	2.73261	450.364	2.83996	1.04812	12.2916	5603.27	38.53	0.0055132	0.011657	0.0006069	0.0224089	0.0011895	0	0	18.0413	0.0502574	1.31233	0.105925	7.27426	49.8562	4.0241	4.02448	0.0031058	0.632531	0.0554303	0.278583	0.0136334
36744N-04F	SN-1r	san	San Nicola la Strada, Maddaloni	6.5	0	420PRC	0.0208	2.32112e-05	226494	102.611	19160.9	32.1577	153.05	3.22235	687.658	3.76695	0.674813	29.3856	3570.91	20.5	0.0105531	0.0141708	0.0002993	0.0273359	0.0005867	0	0	11.7615	0.0208669	1.10059	0.0586773	9.35804	41.8121	2.22917	2.22966	0.003036	0.549738	0.0850278	0.17743	0.0212021
36744N-04G	SN-1r	san	San Nicola la Strada, Maddaloni	7	0	420PRC	0.0208	2.32112e-05	5705.8	38.8973	1518.2	7.50148	26.4464	3.15779	15.0863	1.23681	0.0308192	2.32834	988.67	81.24	0.083877	0.0309149	0.0036953	0.0601555	0.0072428	0	0	3.73926	0.032746	0.789244	0.243376	21.1106	29.9841	9.24601	9.24607	0.0026423	8.23343	0.267479	0.875914	0.0644726
36744N-04H	SN-1r	san	San Nicola la Strada, Maddaloni	7.5	0	420PRC	0.0208	2.32112e-05	14122.8	45	4315.46	12.2482	45.4842	3.15917	32.2888	1.47019	0.087706	6.61828	743.54	33.93	0.0670932	0.0186869	0.0012991	0.0361877	0.0025463	0	0	3.25218	0.0142484	1.03303	0.101657	31.771	39.2458	3.862	3.86225	0.0022852	4.56747	0.307551	0.438219	0.0507573
36744N-04I	SN-1r	san	San Nicola la Strada, Maddaloni	8	0	420PRC	0.0208	2.32112e-05	5512.3	33.2415	2248.91	7.49586	14.0164	2.74561	11.3848	1.30002	0.0451468	3.44898	509.3	58.21	0.0581849	0.0111912	0.0021929	0.0214958	0.0042981	0	0	2.46591	0.0192567	0.945518	0.17433	38.3547	35.921	6.6229	6.62302	0.0020647	11.4416	0.405647	0.78115	0.0407188
36744N-04J	SN-1r	san	San Nicola la Strada, Maddaloni	8.5	0	420PRC	0.0208	2.32112e-05	5563.7	36.2353	2066.86	9.58457	-12.7414	2.6564	12.9118	1.22693	0.0424331	3.16978	614.53	58.49	-0.0485843	-0.0108258	0.0022578	-0.0216575	0.0044252	0	0	2.64803	0.0221995	0.811648	0.175247	30.6597	30.8352	6.65773	6.65782	0.0023225	9.52018	0.377747	0.838572	0.0531677
36744N-04K	SN-1r	san	San Nicola la Strada, Maddaloni	9	0	420PRC	0.0208	2.32112e-05	10392.4	34.8282	2126.18	8.55536	7.15668	2.92612	26.1954	1.28532	0.042458	3.26075	1246	61.56	0.0126978	0.0060795	0.0024859	0.0114768	0.0048724	0	0	4.94322	0.0328895	1.22289	0.183418	24.7424	46.4586	6.96808	6.96827	0.0025207	4.91875	0.202326	0.665446	0.0343311
36744N-04L	SN-1r	san	San Nicola la Strada, Maddaloni	12	0	420PRC	0.0208	2.32112e-05	21103.3	38.0132	5426.52	12.6144	37.2077	2.93134	49.1686	1.42713	0.10984	8.32222	904.01	26.41	0.0358546	0.0122199	0.0009636	0.0235122	0.0018886	0	0	3.88003	0.0146561	1.18127	0.0787493	30.4503	44.8773	2.99171	2.99213	0.0023295	2.90917	0.257776	0.377805	0.0295484
36744N-04M	SN-1r	san	San Nicola la Strada, Maddaloni	18	0	420PRC	0.0208	2.32112e-05	9134.5	38.0132	2170.96	8.47214	32.745	2.7215	24.0311	1.24125	0.0443031	3.32943	1095.4	56.9	0.065241	0.0266729	0.0022217	0.0518409	0.0043545	0	0	4.16375	0.0287819	0.894739	0.169885	21.4921	33.9919	6.45403	6.45414	0.0026295	5.18532	0.240206	0.69138	0.0483321
SN-1r #3
36744N-05A	SN-1r	san	San Nicola la Strada, Maddaloni	2	0	420PRC	0.0208	2.32112e-05	17446.9	42.19	2232.28	9.50095	61.3314	2.64993	48.1634	1.36002	0.0449838	1.67175	2162.16	61.74	0.0612187	0.0492116	0.0021365	0.096019	0.0041874	0	0	7.83228	0.0382112	1.38021	0.183365	17.6232	52.4353	6.96607	6.96631	0.0027591	2.83584	0.127684	0.487926	0.042282
36744N-05B	SN-1r	san	San Nicola la Strada, Maddaloni	3	0	420PRC	0.0208	2.32112e-05	56188.1	52.7731	4749.82	10.6932	31.1476	2.92678	172.667	2.2119	0.0967553	3.55713	3603.69	47.54	0.0085475	0.0116239	0.0010929	0.0223441	0.002142	0	0	11.7269	0.038512	0.96791	0.138302	8.25421	36.7717	5.25416	5.25432	0.0030729	1.28458	0.0852787	0.32843	0.0209484
36744N-05C	SN-1r	san	San Nicola la Strada, Maddaloni	4	0	420PRC	0.0208	2.32112e-05	12956.5	36.1248	5566.85	14.5544	64.4965	3.16742	24.1839	1.34345	0.113536	4.169	430.13	23.91	0.12747	0.0205158	0.0010085	0.0397725	0.0019766	0	0	2.30442	0.0081154	1.02114	0.0716623	44.3258	38.7941	2.72248	2.72283	0.0018647	5.56928	0.43408	0.352282	0.0396569
36744N-05D	SN-1r	san	San Nicola la Strada, Maddaloni	5	0	420PRC	0.0208	2.32112e-05	45974.3	49.3964	15153.9	25.8425	100.533	3.40605	100.419	1.65906	0.307134	11.3487	660.22	10.98	0.0474817	0.0118258	0.0004013	0.0227398	0.0007864	0	0	3.02261	0.0064506	1.05169	0.0327852	34.8021	39.9545	1.24552	1.24632	0.0021837	1.65642	0.330917	0.213465	0.0327067
36744N-05E	SN-1r	san	San Nicola la Strada, Maddaloni	6	0	420PRC	0.0208	2.32112e-05	94093	70.0071	54044.4	63.6701	417.852	3.94916	118.597	1.88865	1.09327	40.4737	219.05	3.5	0.167601	0.0138111	0.0001315	0.026631	0.0002577	0	0	1.73788	0.0024011	1.08427	0.0105709	62.4161	41.1923	0.401593	0.404226	0.0012588	1.59696	0.575651	0.138224	0.0251634
36744N-05F	SN-1r	san	San Nicola la Strada, Maddaloni	6.5	0	420PRC	0.0208	2.32112e-05	42137.5	46.6476	31496	38.1117	270.05	3.59035	30.0211	1.41542	0.636719	23.5873	95.2	4.49	0.42917	0.0153456	0.000205	0.0296387	0.0004017	0	0	1.33628	0.0022831	1.05254	0.0135526	78.8086	39.9867	0.514867	0.516805	0.0007097	4.73666	0.748749	0.170949	0.0151699
36744N-05G	SN-1r	san	San Nicola la Strada, Maddaloni	7	0	420PRC	0.0208	2.32112e-05	5674.2	35.3836	4036.39	10.1137	65.6057	3.15503	5.75976	1.29762	0.0812704	3.02284	143.11	32.25	0.54737	0.0292146	0.0014092	0.0568227	0.002762	0	0	1.40981	0.0102559	0.984181	0.0967311	69.8441	37.3898	3.67486	3.6751	0.00101	22.6627	0.709667	0.727848	0.0236027
36744N-05H	SN-1r	san	San Nicola la Strada, Maddaloni	7.5	0	420PRC	0.0208	2.32112e-05	6012.2	35.3553	4917.76	12.1475	48.9502	3.30511	1.42909	1.37035	0.099873	3.6829	28.9	27.71	1.63848	0.0177458	0.0011994	0.0343432	0.0023508	0	0	1.21562	0.0080501	1.13005	0.0831043	93.0154	42.9315	3.15716	3.15753	0.0002339	97.5098	0.823107	0.662615	0.0053594
36744N-05I	SN-1r	san	San Nicola la Strada, Maddaloni	8	0	420PRC	0.0208	2.32112e-05	1705.5	36.7967	1096.22	5.36056	12.4652	3.07294	1.06075	1.30369	0.021994	0.820959	97.4	119.7	0.563209	0.0205253	0.0050626	0.0397912	0.0099227	0	0	1.56595	0.0360269	1.27609	0.359124	81.5267	48.4795	13.6432	13.6433	0.0006187	123.625	0.63888	2.30172	0.0163752
36744N-05J	SN-1r	san	San Nicola la Strada, Maddaloni	8.5	0	420PRC	0.0208	2.32112e-05	4949.6	34.0588	3366.23	11.8988	31.5837	3.00421	6.07804	1.12855	0.0674239	2.52096	182.06	33.81	0.248573	0.0169725	0.001616	0.0328274	0.0031673	0	0	1.48256	0.0119636	0.939645	0.101517	63.4104	35.6979	3.85669	3.85689	0.0012255	18.6273	0.674833	0.807358	0.0315206
36744N-05K	SN-1r	san	San Nicola la Strada, Maddaloni	9	0	420PRC	0.0208	2.32112e-05	4997.1	34.0588	3671.33	10.2381	21.9292	3.07913	3.55876	1.09003	0.0744978	2.74944	96.48	29.55	0.292497	0.0106678	0.0014985	0.02047	0.0029371	0	0	1.3547	0.0107646	1.06678	0.0888154	78.7883	40.5277	3.37413	3.37443	0.0007104	30.7289	0.738565	0.795043	0.019038
36744N-05L	SN-1r	san	San Nicola la Strada, Maddaloni	12	0	420PRC	0.0208	2.32112e-05	2068.5	38.8973	1108.2	6.69863	3.1579	3.23548	3.35798	1.21323	0.0223394	0.82993	303.6	109.72	0.0436217	0.0051254	0.0052515	0.0096068	0.0102929	0	0	1.87017	0.0380559	0.963405	0.32946	51.5343	36.6005	12.5163	12.5164	0.0016233	36.1952	0.534919	2.03569	0.048032
36744N-05M	SN-1r	san	San Nicola la Strada, Maddaloni	18	0	420PRC	0.0208	2.32112e-05	4044.6	38.8973	2090.35	8.13203	16.1824	3.00345	5.34768	1.28328	0.0431031	1.56546	250.59	60.15	0.144395	0.0136156	0.002528	0.0262479	0.004955	0	0	1.8953	0.0207135	1.14749	0.18056	60.5669	43.5941	6.85954	6.85971	0.0013207	24.0514	0.527819	1.09331	0.0352028
SN-1r #4
36744N-06A	SN-1r	san	San Nicola la Strada, Maddaloni	2	0	420PRC	0.0208	2.32112e-05	15176.8	40	1611.45	7.54738	19.4942	2.86027	47.2611	1.5491	0.0334497	1.43689	2853.97	94.76	0.0198075	0.0211456	0.0031046	0.0410069	0.006085	0	0	9.16486	0.0542856	0.645015	0.280359	7.03837	24.5047	10.651	10.6511	0.0031137	3.28899	0.109119	0.592378	0.0356682
36744N-06B	SN-1r	san	San Nicola la Strada, Maddaloni	3	0	420PRC	0.0208	2.32112e-05	5813.2	36.1248	3710.83	12.9355	38.8636	2.93978	7.10523	1.3023	0.0760221	3.30884	188.8	34.61	0.262321	0.018553	0.0014049	0.0359252	0.0027535	0	0	1.54464	0.0109937	0.981737	0.103816	63.5868	37.297	3.94401	3.94423	0.0012196	18.3881	0.647697	0.712068	0.0295249
36744N-06C	SN-1r	san	San Nicola la Strada, Maddaloni	4	0	420PRC	0.0208	2.32112e-05	3789.6	36.1248	2717.32	10.0104	39.3169	3.08174	5.08878	1.27885	0.0560573	2.42296	183.38	46.09	0.371917	0.0254658	0.0019992	0.0494749	0.0039183	0	0	1.36565	0.0143173	0.819461	0.138257	60.0363	31.1321	5.25246	5.25257	0.0013385	25.2435	0.73263	1.04895	0.0343579
36744N-06D	SN-1r	san	San Nicola la Strada, Maddaloni	5	0	420PRC	0.0208	2.32112e-05	13409.3	39.2046	6311.98	13.4413	59.8879	3.08591	20.7095	1.37905	0.128623	5.62821	325.27	21.68	0.138607	0.0169096	0.0008729	0.0327041	0.0017109	0	0	2.1061	0.0090545	1.1356	0.0650591	53.938	43.1425	2.47161	2.47208	0.0015428	6.67479	0.474971	0.430068	0.0298073
36744N-06E	SN-1r	san	San Nicola la Strada, Maddaloni	6	0	420PRC	0.0208	2.32112e-05	15907.7	42.19	12678.4	22.9302	103.223	3.24851	9.79348	1.26674	0.25818	11.3049	76.64	9.91	0.504282	0.0145268	0.0004583	0.0280338	0.0008982	0	0	1.24481	0.0042852	1.01644	0.0298624	81.7013	38.6155	1.13449	1.13531	0.0006129	13.0038	0.803797	0.344452	0.015728
36744N-06F	SN-1r	san	San Nicola la Strada, Maddaloni	6.5	0	420PRC	0.0208	2.32112e-05	98943.2	72.4224	23604.2	32.2357	182.149	3.58576	245.745	2.05934	0.827614	21.0472	1040.82	8.83	0.0354444	0.0138773	0.0002738	0.0267608	0.0005366	0	0	4.19061	0.0063062	1.08352	0.0262602	25.8602	41.1639	0.997634	0.998695	0.0024832	0.841503	0.238668	0.15051	0.0424254
36744N-06G	SN-1r	san	San Nicola la Strada, Maddaloni	7	0	420PRC	0.0208	2.32112e-05	98917.8	67.231	34612.6	44.624	286.675	3.78958	210.034	2.21479	1.20992	30.863	608.55	6.45	0.0654324	0.0149609	0.0001984	0.0288846	0.0003888	0	0	2.86605	0.0035712	1.04962	0.0192896	36.6316	39.876	0.73282	0.734175	0.0021224	1.05739	0.348998	0.124637	0.0351699
36744N-06H	SN-1r	san	San Nicola la Strada, Maddaloni	7.5	0	420PRC	0.0208	2.32112e-05	12650.1	38.2099	7309.06	16.9702	79.8273	3.26361	17.5664	1.32703	0.147974	6.51728	239.86	18.13	0.218685	0.0196371	0.0008043	0.0380503	0.0015764	0	0	1.72731	0.0067376	1.01203	0.0544086	58.6139	38.4479	2.067	2.06745	0.0013862	7.57715	0.57917	0.390229	0.0308903
36744N-06I	SN-1r	san	San Nicola la Strada, Maddaloni	8	0	420PRC	0.0208	2.32112e-05	7854.6	38.9487	6009.93	13.6799	46.1844	2.79679	6.09484	1.36148	0.122042	5.35888	100.9	22.54	0.363016	0.0137797	0.0008353	0.0265695	0.0016371	0	0	1.3003	0.0073196	0.999435	0.0676534	76.9041	37.9693	2.57018	2.57053	0.0007735	22.4265	0.769476	0.563229	0.0194915
36744N-06J	SN-1r	san	San Nicola la Strada, Maddaloni	8.5	0	420PRC	0.0208	2.32112e-05	3346.7	34.7131	3007.55	10.71	39.5506	3.11219	1.21436	1.23834	0.0608439	2.68175	40.32	41.12	1.57136	0.0236735	0.0018645	0.0459618	0.0036545	0	0	1.11125	0.0121189	0.992042	0.123351	89.3299	37.6885	4.68614	4.68633	0.0003573	103.624	0.900465	1.09129	0.009527
36744N-06K	SN-1r	san	San Nicola la Strada, Maddaloni	9	0	420PRC	0.0208	2.32112e-05	2248.5	33.2415	1968.08	8.6359	-8.80612	2.9212	0.272518	1.31021	0.0398067	1.75488	13.83	66.49	-1.61835	-0.0080593	0.0026738	-0.0162352	0.0052406	0	0	1.14108	0.0178602	1.09838	0.199311	96.3205	41.7284	7.57189	7.57203	0.0001232	473.331	0.876931	1.56621	0.0029522
36744N-06L	SN-1r	san	San Nicola la Strada, Maddaloni	12	0	420PRC	0.0208	2.32112e-05	7165.5	36.2353	5432.36	11.5237	43.7331	3.42857	5.14285	1.27258	0.109388	4.84389	94.97	23.5	0.408076	0.0145673	0.001143	0.0281132	0.0022402	0	0	1.32324	0.0078863	1.04013	0.0705583	78.6473	39.5152	2.68054	2.6809	0.0007151	24.8527	0.756132	0.596313	0.0172775
36744N-06M	SN-1r	san	San Nicola la Strada, Maddaloni	18	0	420PRC	0.0208	2.32112e-05	4212.4	36.1248	3175.22	8.89297	44.5665	2.85098	2.50422	1.29468	0.0642063	2.83125	78.78	40.73	0.860029	0.0252995	0.0016213	0.0491489	0.0031777	0	0	1.32519	0.0124275	1.0913	0.122205	82.3939	41.4593	4.64261	4.64285	0.0005897	52.1594	0.755008	0.938309	0.0150451
SN-1r #5
36744N-07A	SN-1r	san	San Nicola la Strada, Maddaloni	2	0	420PRC	0.0208	2.32112e-05	15523.8	40	1035.9	6.96896	39.4653	3.16749	49.4031	1.64025	0.0209744	1.09979	4757.48	161.94	0.0388301	0.0685932	0.0055293	0.13401	0.0108377	0	0	14.9493	0.118639	0.750196	0.473219	5.01827	28.5006	17.9779	17.9779	0.0031813	3.33142	0.0668928	0.793682	0.0251192
36744N-07B	SN-1r	san	San Nicola la Strada, Maddaloni	3	0	420PRC	0.0208	2.32112e-05	5806.2	36.1248	2248.16	7.27456	55.8976	3.2572	12.4042	1.33774	0.0460927	2.38682	543.54	58.69	0.218694	0.0442169	0.0025871	0.0862287	0.0050707	0	0	2.54422	0.0207706	0.924278	0.175799	36.3378	35.1141	6.67869	6.6788	0.0021323	10.8262	0.393148	0.816629	0.0438163
36744N-07C	SN-1r	san	San Nicola la Strada, Maddaloni	4	0	420PRC	0.0208	2.32112e-05	3284.3	37.4833	1660.62	7.64983	20.6376	3.37906	4.10343	1.20158	0.0344061	1.76304	240.86	70.54	0.242905	0.0218772	0.0035836	0.042441	0.0070238	0	0	1.92782	0.0238743	1.20974	0.211806	62.7742	45.9588	8.04655	8.04671	0.0012468	29.3765	0.518908	1.23888	0.0358192
36744N-07D	SN-1r	san	San Nicola la Strada, Maddaloni	5	0	420PRC	0.0208	2.32112e-05	10393.3	45.2217	4979.8	13.3259	55.2247	3.39187	16.6449	1.31366	0.101956	5.28693	329.7	26.05	0.160097	0.0197589	0.0012156	0.0382889	0.0023826	0	0	2.05867	0.0115919	1.07519	0.0782974	52.2453	40.8473	2.97455	2.9749	0.0015995	7.9171	0.485917	0.563279	0.0424901
36744N-07E	SN-1r	san	San Nicola la Strada, Maddaloni	6	0	420PRC	0.0208	2.32112e-05	170548	86.0233	3600.15	11.9869	48.3882	3.39404	554.411	2.77939	0.1285	3.82219	15116.2	95.38	0.0042206	0.023836	0.0016744	0.0462803	0.0032818	0	0	46.5005	0.179725	1.37081	0.227536	2.94794	52.078	8.64412	8.64431	0.0032507	0.503892	0.0215051	0.386514	0.0131445
36744N-07F	SN-1r	san	San Nicola la Strada, Maddaloni	6.5	0	420PRC	0.0208	2.32112e-05	74916.3	60.9262	20699	29.0358	187.454	3.77178	181.006	2.10225	0.42195	21.9756	866.22	10.13	0.0498775	0.0162139	0.000327	0.0313405	0.0006408	0	0	3.58516	0.0056243	0.999558	0.0302081	27.8858	37.974	1.14762	1.1484	0.0024154	1.16486	0.278981	0.15691	0.0362752
36744N-07G	SN-1r	san	San Nicola la Strada, Maddaloni	7	0	420PRC	0.0208	2.32112e-05	31234.7	41.6173	25709.9	38.3213	264.89	3.74298	14.4888	1.27161	0.52033	27.2956	56.22	4.94	0.882275	0.0185829	0.0002642	0.035984	0.0005177	0	0	1.21209	0.0024805	1.04499	0.0149103	86.2647	39.7	0.566448	0.568185	0.00046	8.85666	0.825506	0.204772	0.0098101
36744N-07H	SN-1r	san	San Nicola la Strada, Maddaloni	7.5	0	420PRC	0.0208	2.32112e-05	7688.3	37.6431	6582.98	15.7711	82.6173	3.27033	2.92593	1.25673	0.133752	6.989	44.17	18.97	1.36583	0.0225512	0.0008943	0.0437621	0.0017529	0	0	1.16062	0.0063402	1.02984	0.0569816	88.7859	39.1243	2.16475	2.1652	0.0003756	43.5551	0.862136	0.54662	0.0100831
36744N-07I	SN-1r	san	San Nicola la Strada, Maddaloni	8.5	0	420PRC	0.0208	2.32112e-05	7311.4	34.0588	5336.44	13.9449	68.3737	3.13034	4.73518	1.37712	0.106948	5.66557	89.38	26	0.699621	0.0233671	0.0010735	0.0453612	0.0021039	0	0	1.38009	0.0082849	1.11439	0.0779902	80.7891	42.3366	2.96287	2.96325	0.0006434	29.2933	0.724961	0.60064	0.0123493
36744N-07J	SN-1r	san	San Nicola la Strada, Maddaloni	12	0	420PRC	0.0208	2.32112e-05	21292.7	43.0465	17166.4	31.1166	164.872	3.69544	11.8983	1.31194	0.348511	18.2251	68.92	7.6	0.669243	0.0172947	0.0003887	0.033459	0.0007617	0	0	1.23339	0.0031988	1.02827	0.0228871	83.4184	39.065	0.869492	0.870588	0.0005553	11.1034	0.811246	0.259509	0.0142074
36744N-07K	SN-1r	san	San Nicola la Strada, Maddaloni	18	0	420PRC	0.0208	2.32112e-05	6929.4	34.8282	5171.36	14.8339	17.3891	3.44304	4.84478	1.25403	0.105121	5.49032	93.04	24.08	0.169155	0.0060487	0.0011978	0.0114165	0.0023476	0	0	1.33075	0.0077191	1.05271	0.072277	79.1496	39.9933	2.74583	2.7462	0.0006983	25.9346	0.751866	0.580379	0.0168046
SN-1r #6
36744N-08A	SN-1r	san	San Nicola la Strada, Maddaloni	2	0	420PRC	0.0208	2.32112e-05	23459.2	37.2022	1387.49	7.89733	48.1458	3.55734	73.7045	1.60753	0.0281016	0.895885	5294.96	121.28	0.0318681	0.0626741	0.0046515	0.122408	0.009117	0	0	16.8532	0.120851	1.0489	0.345921	6.22375	39.8485	13.1417	13.1418	0.0031409	2.1875	0.059336	0.717146	0.0160426
36744N-08B	SN-1r	san	San Nicola la Strada, Maddaloni	3	0	420PRC	0.0208	2.32112e-05	9103.5	38.0132	3418.22	12.1637	79.1727	3.49536	18.9955	1.31354	0.068765	2.20711	557.68	38.61	0.203023	0.0421272	0.0018649	0.0821327	0.0036553	0	0	2.67267	0.0141654	1.01033	0.115726	37.8117	38.3834	4.3965	4.39671	0.0020829	6.94175	0.374249	0.530159	0.047411
36744N-08C	SN-1r	san	San Nicola la Strada, Maddaloni	4	0	420PRC	0.0208	2.32112e-05	4887.9	33.3017	2182.32	9.19804	9.295	3.51396	8.67694	1.20699	0.0437061	1.4091	400.8	55.8	0.0509594	0.0077831	0.0029427	0.014816	0.0057677	0	0	2.25781	0.0199025	1.06106	0.167273	47.0098	40.3104	6.35475	6.35492	0.0017748	13.9343	0.443047	0.881779	0.0378083
36744N-08D	SN-1r	san	San Nicola la Strada, Maddaloni	5	0	420PRC	0.0208	2.32112e-05	12325.2	32.8024	5463.39	14.0698	41.9639	3.08384	21.2599	1.24277	0.116276	3.52765	369.14	21.62	0.0950975	0.0132161	0.0009723	0.0254647	0.0019057	0	0	2.14006	0.0093751	1.03828	0.0647783	48.5323	39.445	2.46095	2.46135	0.0017238	5.85734	0.467431	0.438229	0.0276238
36744N-08E	SN-1r	san	San Nicola la Strada, Maddaloni	6	0	420PRC	0.0208	2.32112e-05	18242.3	49.2443	8839.39	16.0611	78.846	3.26042	28.3314	1.17084	0.189281	5.7075	302.19	12.53	0.134418	0.0152574	0.0006328	0.0294658	0.0012402	0	0	1.9458	0.0081509	1.04406	0.0378034	53.6768	39.6647	1.43616	1.43685	0.0015515	4.14712	0.514116	0.419056	0.0419779
36744N-08F	SN-1r	san	San Nicola la Strada, Maddaloni	6.3	0	420PRC	0.0208	2.32112e-05	47812	44.7214	8456.49	16.0611	64.2922	3.58538	127.671	1.75861	0.179134	5.46026	1438.95	20.09	0.0242693	0.0131486	0.0007339	0.0253325	0.0014383	0	0	5.38877	0.013174	1.09295	0.0594437	20.2846	41.5221	2.25829	2.25877	0.00267	1.38097	0.185595	0.244507	0.025963
36744N-08G	SN-1r	san	San Nicola la Strada, Maddaloni	6.7	0	420PRC	0.0208	2.32112e-05	154400	79.555	22008.7	30.8754	194.713	3.63291	430.398	2.70853	0.470926	14.2107	1845.25	11.84	0.021862	0.015154	0.0002834	0.0292632	0.0005554	0	0	6.61961	0.0089174	1.11091	0.0348659	16.7838	42.2043	1.32457	1.32541	0.0027872	0.631566	0.151081	0.134729	0.0313778
36744N-08H	SN-1r	san	San Nicola la Strada, Maddaloni	7	0	420PRC	0.0208	2.32112e-05	51262.5	52	29202.9	37.7133	249.089	3.66434	63.4557	1.52093	0.620018	18.856	206.64	4.96	0.189648	0.0147276	0.0002175	0.0284273	0.0004262	0	0	1.66932	0.0027145	1.05283	0.0149442	63.0964	39.998	0.567738	0.569496	0.001236	2.4036	0.599302	0.162682	0.0263741
36744N-08I	SN-1r	san	San Nicola la Strada, Maddaloni	8	0	420PRC	0.0208	2.32112e-05	63898	53.8516	51167.1	37.7133	423.205	4.32891	20.5388	1.3675	1.07844	33.038	38.45	2.56	0.995338	0.0143888	0.0001482	0.0277633	0.0002903	0	0	1.19629	0.0017347	1.08191	0.0078158	90.4931	41.1027	0.296924	0.30046	0.0003184	6.72667	0.836417	0.145094	0.0073014
36744N-08J	SN-1r	san	San Nicola la Strada, Maddaloni	12	0	420PRC	0.0208	2.32112e-05	22769	40.4969	18768.8	25.045	166.204	3.59952	7.63885	1.25877	0.399311	12.1188	38.63	6.37	1.0524	0.0152681	0.0003316	0.0294868	0.0006499	0	0	1.1513	0.0027701	1.03648	0.0191873	90.0826	39.3766	0.728935	0.730263	0.0003321	16.6575	0.869124	0.240764	0.0079025
36744N-08K	SN-1r	san	San Nicola la Strada, Maddaloni	18	0	420PRC	0.0208	2.32112e-05	5429.9	31.8277	3978.64	11.1018	47.6554	3.21138	6.00542	1.20906	0.0840419	2.56896	144.28	29.05	0.385426	0.0208049	0.0014035	0.0403391	0.0027509	0	0	1.30454	0.0086793	0.874718	0.0871065	67.0884	33.2313	3.30922	3.30943	0.0011023	20.2201	0.766972	0.665692	0.0255575
SN-1r #7
36744N-09A	SN-1r	san	San Nicola la Strada, Maddaloni	2	0	420PRC	0.0208	2.32112e-05	11484.8	36.4006	2026.1	7.35459	68.1239	3.22448	32.0245	1.43879	0.0425229	3.22945	1520.64	68.69	0.104069	0.0587922	0.0027963	0.114798	0.0054808	0	0	5.4534	0.030775	0.91741	0.204758	16.8243	34.8532	7.77886	7.77896	0.0027859	4.50865	0.183389	0.564418	0.0394939
36744N-09B	SN-1r	san	San Nicola la Strada, Maddaloni	3	0	420PRC	0.0208	2.32112e-05	10178.8	35.805	5653.71	18.0544	107.367	3.50395	11.1704	1.3201	0.121162	9.01159	186.16	22.01	0.468966	0.0325335	0.0010662	0.0633282	0.0020898	0	0	1.6963	0.0078541	1.14242	0.0660438	67.3751	43.4014	2.50902	2.50949	0.0010927	11.8792	0.589758	0.463219	0.0225117
36744N-09C	SN-1r	san	San Nicola la Strada, Maddaloni	4	0	420PRC	0.0208	2.32112e-05	10118.6	35.805	6676.41	16.0611	119.898	3.43073	7.97431	1.21009	0.141848	10.6417	113.51	17.23	0.733501	0.0310389	0.0008921	0.0603986	0.0017485	0	0	1.44037	0.006423	1.10324	0.0517684	76.6317	41.9131	1.9667	1.96726	0.0007827	15.2919	0.694603	0.446157	0.0183759
36744N-09D	SN-1r	san	San Nicola la Strada, Maddaloni	5	0	420PRC	0.0208	2.32112e-05	32420.6	41.6773	25973.3	33.0297	253.025	3.61405	12.3096	1.1785	0.550847	41.3995	45.12	4.32	0.996849	0.0168712	0.0002421	0.0326289	0.0004745	0	0	1.18843	0.0022539	1.05433	0.0130714	88.7702	40.055	0.496588	0.498603	0.0003761	9.67236	0.841955	0.189771	0.009023
36744N-09E	SN-1r	san	San Nicola la Strada, Maddaloni	6	0	420PRC	0.0208	2.32112e-05	7168.7	34.7131	5272.92	13.3282	71.8436	3.50067	5.62174	1.23971	0.113792	8.40464	99.76	22	0.622292	0.0231994	0.0011326	0.0450324	0.0022198	0	0	1.27211	0.007263	0.975402	0.0660357	76.7191	37.0564	2.50873	2.50907	0.0007797	22.1968	0.786538	0.571276	0.0185162
36744N-09F	SN-1r	san	San Nicola la Strada, Maddaloni	6.3	0	420PRC	0.0208	2.32112e-05	2321.3	33.2415	1468.51	11.7675	31.4012	3.0409	3.7609	1.2444	0.0293012	2.34069	259.19	85.78	0.408652	0.039424	0.0038268	0.0768341	0.0075006	0	0	1.59977	0.0252604	0.828388	0.257136	51.8039	31.4712	9.76872	9.76879	0.0016142	33.2554	0.625358	1.57973	0.039074
36744N-09G	SN-1r	san	San Nicola la Strada, Maddaloni	6.7	0	420PRC	0.0208	2.32112e-05	2217.7	32.5269	1306.93	7.65166	14.2612	3.0166	5.33474	1.20724	0.0268138	2.08315	401.76	90.95	0.130108	0.0195698	0.0041414	0.0379182	0.0081171	0	0	1.67015	0.0267145	0.471494	0.272566	28.2426	17.9126	10.355	10.355	0.0024034	22.707	0.599002	1.60023	0.0592583
36744N-09H	SN-1r	san	San Nicola la Strada, Maddaloni	7	0	420PRC	0.0208	2.32112e-05	2762.5	36.0694	2408.92	8.18949	0.990627	3.20188	0.612406	1.24945	0.0492802	3.83964	25.09	51.2	0.0555538	0.00074	0.0023917	0.0010113	0.0046876	0	0	1.13199	0.0156519	1.05638	0.153647	93.3808	40.1327	5.83711	5.83729	0.0002217	204.19	0.88397	1.38359	0.0060426
36744N-09I	SN-1r	san	San Nicola la Strada, Maddaloni	8	0	420PRC	0.0208	2.32112e-05	2724.3	36.7967	1653.07	6.68482	-4.63456	3.01845	5.25846	1.28378	0.0341843	2.63487	310.63	75.86	-0.0453672	-0.0049916	0.0032511	-0.0102224	0.0063722	0	0	1.60931	0.0241645	0.680741	0.227501	42.3195	25.862	8.6429	8.64295	0.0019319	24.4404	0.621667	1.50222	0.0497393
36744N-09J	SN-1r	san	San Nicola la Strada, Maddaloni	12	0	420PRC	0.0208	2.32112e-05	8692.2	38.2884	7614.65	17.6683	48.9502	2.87495	1.74424	1.31851	0.154435	12.1372	22.81	17.24	1.35628	0.0116722	0.0006861	0.0224387	0.0013447	0	0	1.13657	0.005681	1.06868	0.0517786	94.0863	40.6001	1.96709	1.96761	0.000198	76.6534	0.880395	0.500161	0.0050684
36744N-09K	SN-1r	san	San Nicola la Strada, Maddaloni	18	0	420PRC	0.0208	2.32112e-05	3341	31.1448	2683.68	9.63011	15.1317	2.88556	1.70284	1.09328	0.0541552	4.27758	63.5	40.77	0.4285	0.0102936	0.0019637	0.0197366	0.0038488	0	0	1.24581	0.013327	1.05632	0.122393	84.8394	40.1305	4.64974	4.64996	0.0005077	64.4927	0.803158	1.07038	0.012605
SN-1r #8
36744N-10A	SN-1r	san	San Nicola la Strada, Maddaloni	2	0	420PRC	0.0208	2.32112e-05	58453.3	56.8595	3357.52	11.1317	109.197	3.40544	182.504	1.88244	0.0675018	2.08986	5459.71	59.16	0.0293887	0.0596074	0.0018694	0.116396	0.0036641	0	0	17.4867	0.0604625	1.19025	0.169045	6.80663	45.2185	6.42206	6.42226	0.0031214	1.03634	0.0571865	0.345791	0.0264493
36744N-10B	SN-1r	san	San Nicola la Strada, Maddaloni	3	0	420PRC	0.0208	2.32112e-05	134408	79.404	3427.28	9.97648	57.9104	2.96899	437.209	2.79483	0.119335	2.13328	12835.9	104.24	0.0064847	0.0310295	0.0015984	0.0603801	0.0031328	0	0	39.4603	0.199025	1.13937	0.246159	2.88737	43.2856	9.35167	9.35179	0.0032527	0.642023	0.0253418	0.504387	0.0108271
36744N-10C	SN-1r	san	San Nicola la Strada, Maddaloni	4	0	420PRC	0.0208	2.32112e-05	48300.6	55.9017	4433.14	12.4693	89.275	3.21055	143.491	2.01747	0.0915125	2.75937	3166.36	46.08	0.0305027	0.0359688	0.0013006	0.0700616	0.002549	0	0	10.6583	0.0419458	1.20699	0.133568	11.3249	45.8544	5.07427	5.07453	0.0029701	1.41118	0.0938277	0.393587	0.0241486
36744N-10D	SN-1r	san	San Nicola la Strada, Maddaloni	5	0	420PRC	0.0208	2.32112e-05	16603.2	41.4005	8289.56	20.7768	123.803	3.22115	25.0982	1.44929	0.168076	5.15976	301.55	17.43	0.241395	0.0271639	0.0007095	0.0528033	0.0013905	0	0	1.99482	0.0067506	1.09599	0.0522863	54.9607	41.6374	1.98637	1.98692	0.0015085	5.79394	0.501472	0.338534	0.0317328
36744N-10E	SN-1r	san	San Nicola la Strada, Maddaloni	6	0	420PRC	0.0208	2.32112e-05	77896	66.8506	16450.2	30.4001	198.581	3.33341	201.767	2.04612	0.333825	10.2393	1220.53	12.55	0.048079	0.0219419	0.0003702	0.0425677	0.0007255	0	0	4.71208	0.0089554	1.06911	0.0372198	22.6919	40.6164	1.41399	1.41472	0.0025894	1.01823	0.21225	0.190084	0.0381396
36744N-10F	SN-1r	san	San Nicola la Strada, Maddaloni	6.3	0	420PRC	0.0208	2.32112e-05	189726	87.3213	18585.9	30.0416	189.77	3.23577	565.631	2.81185	0.655427	11.5686	3023.52	16.06	0.016365	0.0185363	0.000318	0.0358926	0.0006231	0	0	10.1416	0.0195606	1.11532	0.0451677	10.9981	42.3717	1.71594	1.71659	0.002981	0.499343	0.0986098	0.192892	0.0221562
36744N-10G	SN-1r	san	San Nicola la Strada, Maddaloni	6.7	0	420PRC	0.0208	2.32112e-05	113812	68.0074	34489	46.819	332.081	4.34478	259.326	2.31735	0.698448	21.4674	749.77	6.77	0.0624323	0.0175483	0.0002307	0.033956	0.0004522	0	0	3.29057	0.0047143	1.05272	0.0201475	31.9987	39.9936	0.76541	0.766715	0.0022776	0.896175	0.303963	0.1433	0.0279294
36744N-10H	SN-1r	san	San Nicola la Strada, Maddaloni	7	0	420PRC	0.0208	2.32112e-05	68581.6	57.5847	34122.8	48.6544	344.334	3.91201	107.862	1.84218	0.68721	21.2394	316.96	5.43	0.155776	0.0184972	0.0002114	0.0358159	0.0004143	0	0	2.01529	0.0030101	1.06975	0.0163046	53.1	40.6405	0.619417	0.621081	0.0015708	1.71267	0.496379	0.149418	0.0276245
36744N-10I	SN-1r	san	San Nicola la Strada, Maddaloni	8	0	420PRC	0.0208	2.32112e-05	19229.9	39.8246	11749.1	20.2294	103.218	3.24457	19.7314	1.48819	0.236458	7.31311	168.51	12.71	0.255139	0.0161358	0.0005079	0.0311874	0.0009954	0	0	1.64228	0.004327	1.13974	0.0381435	69.43	43.2996	1.44908	1.44989	0.0010239	7.56468	0.609174	0.263592	0.0215364
36744N-10J	SN-1r	san	San Nicola la Strada, Maddaloni	12	0	420PRC	0.0208	2.32112e-05	32444.8	47.0106	16638.5	25.8099	146.27	3.60188	43.9483	1.49332	0.336671	10.3565	263.61	8.97	0.162351	0.0160631	0.0003965	0.0310449	0.000777	0	0	1.94609	0.0043213	1.15962	0.0269622	59.6089	44.055	1.0243	1.02549	0.0013528	3.40661	0.514037	0.222135	0.0277848
36744N-10K	SN-1r	san	San Nicola la Strada, Maddaloni	18	0	420PRC	0.0208	2.32112e-05	16643.3	38.9487	9114.81	18.3698	91.7245	3.20926	20.4872	1.42123	0.184899	5.67343	223.76	15.53	0.218825	0.0183451	0.0006438	0.0355179	0.0012618	0	0	1.81774	0.0065453	1.15044	0.0466457	63.3142	43.7062	1.77208	1.77276	0.0012287	6.95653	0.550347	0.360227	0.0218813
SN-1r #9
36744N-11A	SN-1r	san	San Nicola la Strada, Maddaloni	2	0	420PRC	0.0208	2.32112e-05	35922.1	45.1774	1402.28	7.19883	200.898	3.73028	112.971	1.77718	0.0286444	1.3842	7964.47	133	0.0879502	0.259468	0.0050322	0.50821	0.0098644	0	0	25.3251	0.145378	1.56688	0.375596	6.18612	59.5268	14.2689	14.2691	0.0031422	1.57954	0.0394804	0.574161	0.0174588
36744N-11B	SN-1r	san	San Nicola la Strada, Maddaloni	3	0	420PRC	0.0208	2.32112e-05	10971.5	36.6197	3072.57	10.2287	146.211	3.3442	23.7286	1.38753	0.0625254	3.03294	766.39	44.88	0.304282	0.0865294	0.0019992	0.169169	0.0039185	0	0	3.54357	0.0165494	1.26176	0.134392	35.6121	47.9351	5.10557	5.10585	0.0021566	5.87491	0.282242	0.467136	0.0406175
36744N-11C	SN-1r	san	San Nicola la Strada, Maddaloni	4	0	420PRC	0.0208	2.32112e-05	7376.2	75.9605	2136.23	8.94352	78.6772	3.47363	21.8773	1.60014	0.0433506	2.10867	1019.13	74.73	0.177495	0.0671709	0.0029859	0.131222	0.0058524	0	0	3.43612	0.0395986	0.398095	0.225364	11.5875	15.1241	8.56179	8.5618	0.0029613	7.39924	0.291074	1.15268	0.1244
36744N-11D	SN-1r	san	San Nicola la Strada, Maddaloni	5	0	420PRC	0.0208	2.32112e-05	25224.6	42.72	3426.94	9.71374	68.7344	3.06729	74.8856	1.69433	0.0694471	3.38274	2186.15	50.39	0.0454058	0.0369612	0.0016574	0.0720068	0.0032485	0	0	7.36388	0.0347733	0.839157	0.148253	11.3964	31.8803	5.63222	5.63233	0.0029677	2.26993	0.135808	0.472272	0.0267764
36744N-11E	SN-1r	san	San Nicola la Strada, Maddaloni	6	0	420PRC	0.0208	2.32112e-05	18588.4	39.4081	7077.05	17.8113	131.008	3.17214	37.0654	1.4697	0.143038	6.98577	525.45	20.89	0.174799	0.0342166	0.0008342	0.0666272	0.0016349	0	0	2.63514	0.0093519	1.0684	0.0625306	40.5545	40.5893	2.37556	2.376	0.0019911	3.9778	0.379582	0.354997	0.0318604
36744N-11F	SN-1r	san	San Nicola la Strada, Maddaloni	6.3	0	420PRC	0.0208	2.32112e-05	23190.6	44.4185	7169.07	17.8361	86.4505	3.26667	56.5954	1.40557	0.144077	7.0766	796.66	19.89	0.0752972	0.0224248	0.0008493	0.0435142	0.0016645	0	0	3.26442	0.0103995	0.886976	0.0594455	27.1767	33.697	2.25836	2.25868	0.0024391	2.49281	0.306397	0.318646	0.0462275
36744N-11G	SN-1r	san	San Nicola la Strada, Maddaloni	6.7	0	420PRC	0.0208	2.32112e-05	21858.9	38.0132	7115.61	14.897	92.5807	3.27789	49.6012	1.37387	0.145135	7.02383	693.36	19.29	0.0920998	0.0238577	0.0008471	0.0463227	0.0016602	0	0	3.05558	0.0097178	0.986686	0.057645	32.2984	37.485	2.18996	2.19036	0.0022676	2.77787	0.327342	0.318113	0.0342592
36744N-11H	SN-1r	san	San Nicola la Strada, Maddaloni	7	0	420PRC	0.0208	2.32112e-05	22551.5	43.0465	5646.67	16.4646	61.9647	3.02601	54.7825	1.52748	0.114669	5.57383	969.41	27.14	0.0557288	0.0202181	0.0009886	0.0391889	0.0019377	0	0	3.99062	0.012516	1.09725	0.081106	27.5004	41.6855	3.08125	3.0816	0.0024283	2.79637	0.25063	0.313695	0.0415689
36744N-11I	SN-1r	san	San Nicola la Strada, Maddaloni	8	0	420PRC	0.0208	2.32112e-05	173461	84.8999	7586.32	16.0116	75.6774	2.82525	550.226	2.93967	0.993311	7.48847	7258.1	43.27	0.0067704	0.0184106	0.000689	0.0356462	0.0013505	0	0	22.8814	0.0615352	1.2124	0.116364	5.29873	46.0601	4.4207	4.42099	0.0031719	0.536555	0.0437044	0.268943	0.0167108
36744N-11J	SN-1r	san	San Nicola la Strada, Maddaloni	8.5	0	420PRC	0.0208	2.32112e-05	145339	81.3204	34502.2	48.078	391.716	4.36261	361.457	2.41982	1.22045	34.0572	1043.2	7.11	0.0534456	0.0208585	0.0002339	0.0404443	0.0004584	0	0	4.19463	0.0059358	1.081	0.0210306	25.7752	41.0682	0.798961	0.80028	0.0024861	0.672171	0.238438	0.141537	0.0330715
36744N-11K	SN-1r	san	San Nicola la Strada, Maddaloni	9	0	420PRC	0.0208	2.32112e-05	3691.7	34.7131	2211.99	7.74517	8.15393	3.12834	4.06979	1.21577	0.0451115	2.18346	183.19	54.73	0.0965979	0.0067732	0.0025988	0.0128365	0.0050936	0	0	1.66173	0.0173604	1.1146	0.164213	67.1036	42.3445	6.23849	6.23867	0.0011018	29.9179	0.602043	1.04518	0.0283032
36744N-11L	SN-1r	san	San Nicola la Strada, Maddaloni	10	0	420PRC	0.0208	2.32112e-05	4650.6	35.4683	3234.47	10.8849	24.7778	3.42778	4.56034	1.2291	0.0652484	3.19275	141.95	38.26	0.266713	0.0142355	0.0019699	0.0274627	0.0038609	0	0	1.44756	0.0119436	1.02418	0.114801	70.7868	38.9092	4.36132	4.36154	0.0009784	27.036	0.691159	0.8255	0.0260902
36744N-11M	SN-1r	san	San Nicola la Strada, Maddaloni	12	0	420PRC	0.0208	2.32112e-05	10585.4	36.8917	6870.01	15.792	49.4254	3.65938	11.6123	1.10842	0.13954	6.7814	169.07	16.14	0.20878	0.0132879	0.0009843	0.0256054	0.0019292	0	0	1.54119	0.0064677	1.03675	0.0485415	67.3005	39.3868	1.84411	1.84464	0.0010952	9.57186	0.649151	0.419859	0.0302585
36744N-11N	SN-1r	san	San Nicola la Strada, Maddaloni	16	0	420PRC	0.0208	2.32112e-05	6902.1	34.4093	4055.65	12.079	24.0421	3.58381	8.7907	1.27001	0.0825181	4.00333	216.47	31.28	0.133687	0.0109343	0.0016304	0.0209924	0.0031956	0	0	1.69964	0.0105605	1.05349	0.0938377	62.0091	40.0228	3.56493	3.56521	0.0012724	14.4756	0.588609	0.621606	0.0276498
36744N-11O	SN-1r	san	San Nicola la Strada, Maddaloni	18	0	420PRC	0.0208	2.32112e-05	2405.5	30.4795	1430.67	7.01809	9.24567	3.60358	3.72478	1.16194	0.029641	1.41222	255.39	79.68	0.121526	0.0117106	0.0045648	0.0225139	0.008947	0	0	1.64934	0.0228208	0.88705	0.238829	53.8054	33.6998	9.07323	9.07331	0.0015472	31.2593	0.606566	1.38425	0.037139
36744N-11P	SN-1r	san	San Nicola la Strada, Maddaloni	25	0	420PRC	0.0208	2.32112e-05	6044	36.4006	4368.94	11.1494	31.6536	3.98952	5.32114	1.29724	0.0897815	4.31259	120.49	29.38	0.292015	0.0132462	0.0016701	0.0255237	0.0032734	0	0	1.36862	0.0094751	1.00921	0.0881575	73.7776	38.3406	3.34914	3.34941	0.0008783	24.4592	0.731045	0.692682	0.0214348
